# Supplementary material for: The association of cellulitis incidence and meteorological factors in Taiwan
Source: Epidemiol Infect. 2019 Mar 11;147:e138. doi: 10.1017/S0950268819000323 (PMC6518496; doi:10.1017/S0950268819000323)
Supplement: Supplementary file 1 [file S0950268819000323sup001.zip]

Archive with 4 entries (4 files):
- Supplementary_Figure_1.docx
- Supplementary_Table_1._Weather_stations_and_Meteorological_data.xlsx
- Supplementary_Table_2._ICD-9_codes_and_description.xlsx
- Supplementary_Table_3._Demographic_data.xlsx
