# Supplementary material for: The association of cellulitis incidence and meteorological factors in Taiwan
Source: Epidemiol Infect. 2019 Mar 11;147:e138. doi: 10.1017/S0950268819000323 (PMC6518496; doi:10.1017/S0950268819000323)
Supplement: Supplementary file 1 [file S0950268819000323sup001.zip › Supplementary_Table_1._Weather_stations_and_Meteorological_data.xlsx]

## Sheet: Distribution of weather station
							Division of Central Weather Bureau	Numbers of weather station	Population (million)
							Taipei division	10	7.6
							Northern division	1	1
							Middle division	4	3.3
							Southern division	3	2.6
							Kaohsiung-Pingtong division	4	3.7
							Eastern division	5	0.5
							Counties without a weather station	0	4.7
							Total	27	23.4
							*Kinmen
							#Machiu
							The meteorological data in Kinmen and Machiu were available since 2004

## Sheet: Temperature
Unit: ℃	Taipei division										Northern division	Middle division				Southern division			Kaohsiung-Pingtong division				Eastern division
	Tamsui	Anbu	Taipei	Zhuzihu	Keelung	Agincourt Island	Suao	Yilan	Kinmen	Machiu	Hsinchu	Taichung	Yushan	Sun Moon Lake	Wuqi	Tainan	Chiayi	Alishan	Tongchi Island	Penghu	Kaohsiung	Hengchun	Hualien	Dawu	Chenggong	Lanyu	Taitong
2001-01-01	16.4	11.5	17.5	13.3	17.6	16.9	17.5	17.7	0	0	16.5	17.7	-0.5	15	16.5	18.7	17.4	7	18.8	18	20.2	21.5	18.8	20.8	19.5	19.2	19.8
2001-02-01	16.6	12.6	18.1	14	17.6	17.3	17.7	17.7	0	0	16.9	18.7	2.1	16.5	17.2	19.5	18.3	8.4	19	18.1	21	22	19.4	21.4	19.8	19.4	20.6
2001-03-01	17.9	13.4	19.1	14.8	18.5	18.2	19	19.1	0	0	18.6	20.9	1.6	16.8	19.8	22.3	20.5	9.8	21.5	21.2	23.3	23	20.5	22.5	20.9	20.6	21.6
2001-04-01	21	16.3	21.9	17.8	21.6	21.2	21.7	21.7	0	0	21.2	23	3.2	18.8	22.1	24.5	22.8	11.6	23.4	23.2	25.6	25.6	22.8	24.8	23.1	22.7	23.8
2001-05-01	24.6	19.9	25.4	21.2	24.8	23.7	24.5	24.5	0	0	25.3	26.6	6	21.2	25.9	27.5	26.3	13.8	26	26.1	27.5	27.2	25.3	26.3	25.6	24.7	26.4
2001-06-01	27.5	22.3	28.5	23.8	28.1	26.7	27.3	27.2	0	0	27.9	27.8	6.5	22	28.1	28.8	28	14.4	28.1	28.1	28.3	28.1	27.5	27.6	27.4	26	28.2
2001-07-01	28.8	23	29.5	24.6	29.4	28	28.5	28.5	0	0	29	28.4	7.6	22.8	29	29.1	28.4	15	28.6	28.9	28.7	28.1	28.4	28.2	28	26	28.8
2001-08-01	29.3	23.2	30.1	24.9	29.4	28.4	28.7	28.6	0	0	29.4	29.2	8.3	23.1	29.6	29.5	28.8	14.9	29.7	29.6	29.2	28.9	29	28.5	28.5	26.4	29.7
2001-09-01	26.1	20.7	26.5	22.2	26.5	25.8	26.8	26.7	0	0	26.5	26.7	7.5	21.2	26.6	27.2	26.1	13.8	27.3	27.2	27.2	26.6	26.6	26.9	26.6	24.8	27.4
2001-10-01	23.2	17.5	24.2	19.3	24.1	23.6	23.5	23.3	0	0	24	25.1	7.2	20.2	24.1	26	24.2	12.8	25	25.4	26.7	26.1	24.5	25.7	25.1	23.8	25.9
2001-11-01	19.2	13.6	20.5	15.5	20.8	20.3	20.2	19.9	0	0	19.9	20.7	3	16.9	20.2	21.5	19.8	8.5	22.4	22	22.9	23.5	21.6	23.3	21.8	21.4	22.8
2001-12-01	17.2	11.9	18.4	13.6	18	17.2	18.1	18.1	0	0	17.6	18.7	1.2	15.3	18.1	19.3	18.4	7.9	20.3	19.4	21	21.6	19.5	21.1	19.8	19.4	20.8
2002-01-01	14.7	10.2	16.1	11.8	16	15.7	16.7	16.6	0	0	15.6	17.1	-1.3	14	16.1	18.1	16.9	6.5	19.6	18.7	19.9	20.6	17.9	20.3	18.9	19	19.6
2002-02-01	16.4	11.4	17.8	13.2	17.2	17.1	17.4	17.6	0	0	16.8	18.7	0.4	14.7	17.1	19.2	18.5	6	19.8	19.1	20.8	20.7	18.5	20.1	19	18.8	19.9
2002-03-01	20	15	21.1	16.6	20.7	20	20.8	21	0	0	20.4	22	2.3	17.4	21.1	23	21.7	9.8	22.1	21.8	24	23.7	21.6	23.2	22	21.3	23
2002-04-01	22.5	18	23.8	19.6	23	22.2	23.6	23.6	0	0	23.1	25.1	5.3	20.4	24.2	25.7	24.5	12.9	24.8	24.5	26.8	26.4	24.5	25.8	24.7	23.6	25.6
2002-05-01	25.4	20	26.6	21.7	25.7	24.3	25.3	25.6	0	0	26	26.9	6.7	21	26.5	27	26.2	13.2	26.3	26.1	27.6	27.4	26.2	27	26.1	24.7	26.9
2002-06-01	27.6	22.2	28.6	23.8	27.7	26.7	27.1	27.3	0	0	28.1	28.5	7.4	22.3	28.9	28.9	28.7	14.6	28.1	28	29.1	28.5	27.8	28.3	27.9	25.7	28.6
2002-07-01	28.3	23.4	29.6	24.7	29.2	27.8	28.3	28.6	0	0	29.1	28.5	8.2	22.7	29.1	29.1	28.4	15	28.9	28.5	29.3	28.7	28.6	28.5	28.3	26.2	29
2002-08-01	29.1	23.1	30.1	24.7	29.3	27.7	28.2	28.3	0	0	29	28.6	8.3	22.6	29	29	28.6	14.4	28.9	28.3	29	28.4	28.2	28.1	27.7	26	28.5
2002-09-01	26.4	20.6	27.1	22.2	27.1	26.3	26.4	26.5	0	0	27	27.3	6.2	21.5	27.3	28.2	27	13.6	27.9	27.3	28.1	27.1	26.6	26.8	26.8	25.1	27.2
2002-10-01	24.3	18.6	25.1	20.1	24.6	23.8	23.7	24	0	0	24.7	25.6	4.9	20.5	25.1	26.8	25.1	12.4	26.3	25.4	27.2	26.9	24.7	26	25.1	24	26.1
2002-11-01	19.7	14.4	20.8	15.9	20.8	19.8	20.2	20.1	0	0	20.5	21.8	2.6	17.6	21.1	23	21.1	9.9	23.6	22.1	24.2	24.2	21.8	23.6	22.1	21.6	22.9
2002-12-01	17.4	13	18.9	14.3	18.6	17.8	18.5	18.5	0	0	18.3	19.3	-0.1	15.9	18.5	20.3	19.1	8.1	21.6	19.8	21.6	22.5	20.1	21.8	20.7	20.2	21.4
2003-01-01	15	9.7	16.2	11.3	16.2	15.3	16.2	15.8	0	0	15.3	16.4	-2.2	13.2	15.5	17.4	16.2	4.7	17.9	16.6	19.2	20	17.2	19.2	17.7	17.8	18.4
2003-02-01	16.3	11.9	17.6	13.5	16.9	16.4	17.7	17.7	0	0	16.9	18.8	0.5	15.7	17.8	20	18.9	7.5	19.8	18.7	21.4	21.9	19.2	21.3	19.8	19.2	20.8
2003-03-01	17.2	12.2	18.2	13.7	17.9	16.7	18.1	18	0	0	17.8	19.7	1	16.2	18.7	21.1	19.8	8.5	20.5	19.4	22.7	22.7	19.5	21.7	20.2	19.7	21
2003-04-01	22.5	17.9	23.6	19.3	23	21.4	23.1	22.8	0	0	23.2	24.3	4.5	19.7	23.5	25.5	24.1	12.3	23.9	23.2	26.1	26	23.6	25.1	23.8	22.6	24.9
2003-05-01	24.4	19.3	25.1	20.8	24.5	23.3	24.6	24.5	0	0	25.1	26.6	7	21.6	25.8	27.8	26.4	13.5	25.8	25.6	28	27.4	25.5	26.7	25.3	24.3	26.5
2003-06-01	26.3	21.5	27.4	22.9	26.7	25.5	26.5	26.3	0	0	26.9	27.6	7.6	21.8	27.2	28.1	27.6	13.9	26.7	26.6	27.8	27.3	26.8	27.4	26.6	24.9	27.4
2003-07-01	29.5	24.2	30.8	25.9	30.4	28.7	29.8	29.7	0	0	29.6	29.8	9.3	23.6	30	30.4	29.8	15.3	29.5	29.4	30.5	29.4	29.4	28.9	28.5	26.6	29.8
2003-08-01	29.2	23.5	30.1	25.1	29.8	28.6	28.9	29	0	0	29.5	28.8	8.6	23	29.5	29.4	28.5	14.6	28.7	28.7	29.2	28.3	28.7	27.9	27.7	25.9	28.7
2003-09-01	27.7	21.7	28.4	23.4	28.3	27.5	27.4	27.1	0	0	28.1	28.6	7.5	22.5	28.5	29	27.8	14.1	27.9	28.3	28.6	28	27.4	27.7	27.1	25.4	27.9
2003-10-01	23.3	17.4	24.4	19.3	24.3	23.9	23.6	23.2	0	0	24.3	25.1	6.6	19.9	24.6	26.2	24.2	11	25.6	25.4	26.5	26	24.1	25.5	24.4	23.6	24.7
2003-11-01	21.2	16	22.3	17.6	21.9	21.4	21.6	21.6	0	0	22.1	23.5	5.5	19.3	22.6	24	22.7	11.5	23.2	22.7	24.7	24.8	22.9	24.5	23.2	22.3	23.7
2003-12-01	15.9	10.5	17.4	12.4	17.5	16.6	17.3	17.1	0	0	16.9	17.8	3.8	14.6	17.3	18.8	17.2	6.5	19.3	18.2	20.3	21.3	18.8	20.7	19.3	19.2	19.8
2004-01-01	14.3	9	15.4	11	15.5	14.7	15.8	15.7	12.4	9.9	14.9	16.3	-1.2	13.5	15.7	17.6	16.4	5.3	17.8	16.7	19.1	20.4	17.2	19.7	18.1	18.2	18.8
2004-02-01	16.6	11.7	17.8	13.4	17.8	17.2	17.4	17.4	13.6	11.4	16.6	17.6	0.7	15	16.9	18.6	17.5	6.8	18.2	17.1	20	21.2	18.3	20.6	19.1	18.6	19.8
2004-03-01	16.6	11.8	17.6	13.5	17.3	16.7	18.1	18.2	14.6	11.7	17.6	19.4	3	16.5	18.4	20.8	19.5	9.5	20	18.7	22.5	22.9	19.4	22.3	20.3	19.8	21.2
2004-04-01	20.8	16.4	21.9	17.9	21.6	20.3	21.4	21.5	18.8	16.6	21.7	23.3	3.8	19.1	22.7	24.9	23.1	11	23.7	23.1	25.8	25.1	22.6	24.4	22.7	22	23.9
2004-05-01	25	20.1	25.8	21.8	25.5	24.6	25.2	25.4	23.7	21.5	26	27.4	7.1	21.7	26.6	28.4	27	13.6	26.4	26.3	28.7	28.2	25.8	27.9	26.1	24.9	27.5
2004-06-01	26.7	20.8	27.2	22.6	26.7	25.8	26.2	26.3	26.6	24.5	27.6	28.4	8.4	22.5	27.9	29.2	28.2	13.9	27.5	27.6	28.8	28.1	26.6	28	26.5	25.2	27.6
2004-07-01	28.4	22.9	29.7	24.5	29	27.8	28.3	28.2	27.6	27.4	28.3	28.1	6.3	22.6	28.4	29	28.2	14.3	27.9	27.9	28.9	27.7	27.6	27.4	27.2	25.6	27.8
2004-08-01	28.3	22.8	29.4	24.3	28.7	28.2	28.4	28.7	28.8	27.9	28.5	28.3	7.9	22.8	28.7	29.4	28.5	14.7	28.2	28.5	29.1	28.6	28.8	29	28.7	26.3	29.4
2004-09-01	26.4	21.1	27.3	22.4	26.8	26.2	26.6	26.7	26.6	25.5	26.4	27.2	7.1	21.8	27.1	28.2	27	13.9	27	27.3	28.1	27.3	26.8	27.1	26.9	25	27.5
2004-10-01	21.4	16.1	23	17.7	22.7	22.7	22.8	22.4	22.6	21.2	22.6	23.6	5.9	19	22.8	25	22.7	10.6	24.2	24.1	25.8	25.3	23.9	25.2	24.3	22.8	24.9
2004-11-01	21.4	15.4	22.5	17.2	21.5	21	21	20.9	20.6	18.6	21.8	22.4	4.3	18.5	21.8	23.8	21.7	11	23.2	22.7	24.4	24.5	22.1	24.4	22.9	21.8	23.7
2004-12-01	18.2	12.6	19.5	14.2	18.5	18.4	18.7	18.6	16.6	14.1	18.7	19.3	0.9	15.6	18.8	20.4	18.8	7.6	20.1	19.4	21.1	22.1	20	21.9	20.7	20	21.4
2005-01-01	14.2	9.5	15.5	10.9	14.8	14.7	15.6	15.5	12.2	8.9	14.7	16.1	-1.5	13.5	15.3	17.5	16.1	6	16.6	15.4	18.6	19.8	17.5	19.9	18.4	18	19.2
2005-02-01	14.4	11.4	16.2	12.6	15.1	14.9	16.8	16.6	12	8.4	14.7	16.9	-0.4	15.4	15.3	18.9	17.1	8.8	17.7	16.3	20.5	21.8	18.6	21.4	19.7	19.5	20.4
2005-03-01	15.4	11.3	17.3	12.7	16.2	16	17	16.7	12.8	10.3	16	17.5	-0.7	14.4	16.5	19.4	17.6	8.2	18.2	17.2	20.5	21.1	18	20.6	18.5	18.3	19.6
2005-04-01	22	17	23	18.5	21.8	21.3	22.3	22.3	19.2	16.8	22.3	23.8	3	19	23.2	25.6	23.4	11.7	23.6	23.5	26	25.3	22.9	25	23.3	22.6	24.6
2005-05-01	25.2	20.4	26.2	21.8	25	23.9	25.2	25.3	23.4	20.7	25.8	26.9	5.4	21.3	26.5	28.7	26.9	13.6	26.3	26.3	28.3	27.6	25.9	28	26.1	25.1	27.4
2005-06-01	27.3	21.9	28.2	23.3	27.4	26.4	27	27.2	26	24.6	27.7	27.5	7	21.9	27.5	27.9	27.8	14.4	27.1	27.6	27.9	27.5	27	28.1	26.6	25.4	27.8
2005-07-01	28.7	23.1	29.8	24.7	28.8	27.6	28.8	28.8	28.1	27.1	28.8	28.8	8.6	23	28.9	29.5	28.9	15.2	28.1	28.8	29.2	28.5	28.3	28.2	27.8	26.3	28.8
2005-08-01	28.2	22.8	29.3	24.3	28.6	27.4	28.3	28.4	27.5	26.8	28.4	27.9	7.6	22.5	28.5	29	28.2	14.8	27.7	28.3	28.8	28.2	28	28.3	27.6	26	28.7
2005-09-01	27.7	21.5	28.8	23.5	27.6	26.8	27.4	27.4	27.2	26.6	27.9	28.2	7.9	22.7	28.2	29.4	28	14.4	27.7	28.2	28.8	27.9	27.4	27.8	27.1	25.6	28.1
2005-10-01	23.7	18.1	25	20.4	24.4	24.1	24.4	24.2	23.9	22.4	24.8	25.7	6.9	20.7	25.1	26.7	25.1	13	25.6	25.9	27.3	26.8	25.4	26.6	25.5	24	26.3
2005-11-01	21.6	16.1	23.2	18.2	22.4	21.7	22	22.1	20.8	18.8	22.4	23.3	4.9	19.1	22.8	24.3	22.7	11.7	23.9	23.7	25.1	25	23.3	24.8	23.4	22.3	24.2
2005-12-01	15.3	9.7	16.6	11.4	16	15.7	16.2	16.3	14.1	11.6	15.9	16.8	1.2	14.1	16.3	17.9	16.6	7.8	18.4	17.7	19.4	20.9	18	20.6	18.6	18.2	19.3
2006-01-01	16.2	11.5	17.7	13	16.5	16.7	17.6	17.8	13.9	10.6	16.4	17.7	1.2	15.5	16.2	18.3	17.5	8.4	17.8	16.6	20.4	21.7	19.2	21.3	19.6	19.2	20.5
2006-02-01	16.2	11.7	17.8	13.2	16.7	16.8	17.9	18	13.6	10.2	16.4	18.3	0.8	16.6	16.6	19.4	18.2	8.4	18.8	17.4	21.5	22.4	19.4	22.1	20.1	19.4	21.1
2006-03-01	17.2	12.5	18.7	13.9	17.7	17.3	18.7	18.9	14.9	12.2	17.5	19.7	0.3	16.5	18.5	21.2	19.6	9.1	20.5	19.6	22.7	23.4	19.9	22.7	20.7	20.6	21.6
2006-04-01	22.1	17.1	23.1	18.6	22.3	21	22.4	22.5	19.2	17.3	22.4	24.1	3.4	19.9	23.5	25.8	24.4	12.2	24.6	24.1	26.3	26.5	23.2	26.2	24.1	23.3	25
2006-05-01	24.3	19.4	25.5	21.2	24.6	23.4	24.7	24.8	22.3	20.4	24.7	26.1	5.1	21.2	25.6	27.8	26.3	13.4	26.3	25.9	28.2	27.9	25.3	27.8	25.9	25	27
2006-06-01	26.8	21.9	28	23.3	27.4	26.1	26.7	26.9	25.8	24.6	27.2	27.1	6.1	21.8	27.7	28.7	27.5	14.2	27.3	27.6	28.6	28.5	26.4	28.2	26.8	26	28.1
2006-07-01	28.9	23.5	30.3	25	29.5	27.7	28.9	29	27.8	27.3	29.2	28.8	8	23.1	29.1	29.2	28.8	15.3	28.4	28.8	29	28.8	28.3	28.5	28.1	26.4	29.1
2006-08-01	28.5	23.1	29.9	24.5	28.7	27.5	28.1	28.5	28.1	27.6	28.8	28.8	7.8	22.9	29.1	29.3	28.5	14.9	28.2	28.9	29.1	28.5	28	28.5	27.8	26.3	28.9
2006-09-01	26	20.6	27	22	26.3	26	26	26.4	26.2	25	26.8	27.2	7	21.8	27	28.2	27	14	27.2	27.7	27.9	27.7	26.4	27.5	26.6	25.1	27.4
2006-10-01	24.4	18.4	25.6	20	24.6	24.5	24.4	24.7	25	23.5	25.2	25.9	7.8	20.7	25.2	27.2	25.5	12.6	26	26.4	27.4	27	25.4	26.4	25.8	24	26.5
2006-11-01	22	16.4	22.9	17.9	22.1	21.8	21.9	22	21.1	19.7	22.2	23.2	3	19	22.7	24.7	23	11.4	24.2	24.1	25.5	25.6	22.9	25.1	23.8	22.7	24.5
2006-12-01	17.7	12.2	18.8	13.7	18.4	17.9	18.1	18.3	16	13.7	18.3	18.9	1.2	15.5	18.7	20	18.8	8	20.4	19.7	21.4	22.7	20	22.5	20.7	19.8	21.4
2007-01-01	16	10.7	17.3	12.3	16.5	16.1	17	17.1	13.8	10.6	16.3	17.2	-0.6	14.7	16.4	18	17.3	7	17.4	16.6	19.7	21.7	18.5	21.4	19.5	18.9	20.3
2007-02-01	17.1	12.8	18.7	14.6	17.8	17.9	18.9	19.1	15.1	12.3	17.7	19.3	-1.4	16	18.4	20.9	19.7	7.9	20.5	19.8	22.1	23	20.2	22.6	21.2	20.5	21.8
2007-03-01	18.5	14.1	19.7	15.4	19	18.3	19.8	19.9	15.8	13.5	19.1	20.7	1.5	17.4	19.8	22.4	21.3	10.2	21.4	20.8	23.5	23.9	20.8	23.4	21.8	20.9	22.7
2007-04-01	20.2	15.3	21.2	16.8	20.6	19.5	20.8	21.1	18	15.7	20.8	22.3	2.8	18.2	21.4	24.1	22.6	11.4	22.8	22.4	25	25.1	21.9	24.6	22.8	21.8	23.7
2007-05-01	25.2	20.4	26.4	21.7	25.5	23.7	24.7	25.1	23.5	21.7	25.7	26.5	5.5	21.3	26	28	26.7	13.1	26	26.2	27.7	27.5	25.4	27	25.7	24.5	26.9
2007-06-01	26.9	22.2	28	23.5	27.3	26.2	27.5	27.6	26.3	25.1	27.6	27.4	6.5	22.1	27.5	29.1	28.5	14.5	27.7	28.1	28.9	28.7	27.7	28.8	27.8	26.5	28.8
2007-07-01	29.2	24	30.4	25.5	30	28.8	29.7	30.2	28	27.9	30	29.8	8.2	23.5	29.5	30.5	30	15.3	29.6	29.7	30.2	29.6	29.8	30.2	29.2	27.2	30.5
2007-08-01	28	22.7	28.7	24.2	28.5	27.6	28	28.2	27.6	27.1	28.4	27.8	6.3	22.4	27.9	28.3	27.9	14.5	27.9	28.1	28.1	27.6	27.6	27.2	27.4	25.8	27.7
2007-09-01	26.8	21.2	27.5	22.8	26.8	26.6	26.7	26.8	27	25.5	27.6	27.6	6.5	22.3	27.5	28.6	27.7	14.2	27.6	27.8	28.2	28	27	27.3	26.9	25.5	27.5
2007-10-01	23.9	17.8	24.8	19.6	23.8	23.8	23.9	23.8	24.3	22.2	24.5	25.4	5.9	20.7	24.5	26.4	24.7	12.8	25.3	25.3	26.8	26.7	25	26.3	25.5	23.9	25.8
2007-11-01	19.9	14.1	20.7	15.8	20.2	20.4	20.1	20.1	19.3	17	20.5	21.6	4.1	18.1	20.6	22.5	20.7	10.8	22.1	21.6	23.4	24.3	22.1	24.1	22.5	21.3	23
2007-12-01	18.2	12.9	19.3	14.7	18.7	18.7	19.1	19	16.6	14.1	18.6	19.6	0.8	16.7	18.6	20.5	18.9	8.1	20.2	19.5	21.8	22.9	20.5	22.3	20.9	20.7	21.4
2008-01-01	15.6	10.9	16.5	12.6	15.8	15.6	17.1	17.2	13	9.7	16.3	17.9	2.5	16.2	16.6	18.7	17.6	8.7	18.7	17.4	20.5	21.9	19	21.3	19.6	19.2	20.2
2008-02-01	13.2	8.2	14.1	9.9	14.2	14	15	15	10.8	7.2	13.4	15	-3.2	13.1	13.5	15.8	14.7	5.8	14.7	13.2	17.8	20.3	17.1	19.8	17.8	17.8	18.4
2008-03-01	18.2	13.3	19.3	15.1	18.6	18.5	19.2	19.4	16.1	12.6	18.3	20.3	-0.6	16.7	19.1	21.8	20	8.1	21.1	20.5	23.1	22.9	20.2	22.2	20.3	20	21.3
2008-04-01	21.8	16.9	22.5	18.5	21.9	21	22	22.2	19.5	16.6	22.3	24.3	3.6	19.7	22.9	25.7	23.9	12.1	24.1	23.6	26.3	25.9	23	25.3	23.3	22.8	24.3
2008-05-01	24.3	18.9	24.9	20.6	24.4	23.3	24.1	24.4	23	21.1	25	25.8	5.5	20.7	24.9	27.3	25.8	12.9	26.2	25.8	27.6	27	25	26.2	24.9	23.9	26
2008-06-01	26.5	21.8	27.5	23.2	27.2	26.3	27	27.3	26.1	25.1	27.7	27.5	6.8	22	27.5	27.9	27.8	14.2	27.3	27.2	28	27.9	27.3	27.5	26.9	25.7	27.6
2008-07-01	28.4	22.9	29.6	24.6	29.3	27.6	28.5	28.8	27.8	27.1	28.7	28.1	7.7	22.6	28.3	28.9	28.4	14.7	28.1	28.1	28.7	28.1	28.4	27.8	28.2	26	28.7
2008-08-01	29.1	23	29.7	24.9	29.4	27.8	28.6	28.8	27.8	27.4	29.2	28.7	7.4	23	28.7	29.2	28.6	14.6	28.2	28.4	28.7	28.1	28.3	27.9	28	25.8	28.4
2008-09-01	27.4	21.5	27.8	23.2	27.4	26.2	27	27.3	28	26.2	27.9	27.6	6.5	22.4	27.5	28.6	27.5	14	27.8	28	28.3	28.2	27.2	27.8	27.7	25.6	28.2
2008-10-01	25.2	19.3	25.9	21.3	25.1	24.6	25.1	25.3	24.5	22.9	26.1	26.8	6.9	21.8	25.9	28	26.5	13.2	26.4	26.2	27.8	27.4	25.7	26.7	26.3	24.6	26.5
2008-11-01	20.8	14.8	21.6	16.8	21.4	20.7	21.2	21.3	19.6	17.8	21.5	21.9	2.9	18.2	21.5	22.9	21.7	9.6	23	22.5	23.9	24.5	22.7	24.1	23.3	22.2	23.4
2008-12-01	17.4	11.6	18.4	13.7	18.1	17.7	18.3	18.4	15.1	13.5	17.5	18.1	0	15.3	17.9	19.4	17.9	6.1	21	19.6	20.8	22.1	19.6	21.7	20.4	19.8	20.7
2009-01-01	14.6	8.9	15.7	10.9	15.5	15	16.2	16.2	12.4	9.8	14.7	15.5	-1.8	13.2	15	16.7	15.6	4.3	18.1	16.4	18.4	20.1	17.8	19.7	18.5	18	18.9
2009-02-01	19.1	14.8	20.2	16.5	19	18.6	20	20.2	16.2	12.7	19.3	21.3	2.7	18.3	20	22.4	21.5	9.5	21.7	20.3	23.4	23.4	21.2	22.7	21.8	20.9	22.5
2009-03-01	17.8	12.7	18.6	14.6	18	17.1	19.2	19.4	15.2	12.4	18.1	19.9	2	17.4	18.7	21.6	20.1	10.3	21	19.4	23.1	23.6	20.7	23	21.3	20.8	22.2
2009-04-01	20.7	14.8	21.3	16.9	20.8	19.7	20.5	21	18.8	16.1	21.3	22.5	2.3	18.1	21.7	23.9	22.5	10.8	23.1	22.1	24.8	24.1	21.5	23.5	22.2	21.3	22.7
2009-05-01	24.5	18.6	25.3	20.4	24.2	23.4	23.8	24.3	22.9	20.8	25.2	25.9	5.3	20.5	25.4	27.2	25.7	12.4	26.1	25.5	27.3	26.6	24.8	25.9	25	23.8	25.7
2009-06-01	27.4	21.9	28.2	23.4	27.4	26.1	27.1	27.3	26.4	24.7	27.9	27.8	7.2	22	28	28.6	28.1	14.5	28	27.7	28.5	28.2	27.4	28.2	27.5	25.5	28.1
2009-07-01	29.6	23.1	30.1	24.9	29.4	27.6	28.7	28.8	28.5	27.5	29.7	29.1	8	22.9	29.3	29.6	29.3	15.5	29.1	28.8	29.2	29.1	28.7	28.5	28.2	26.4	28.9
2009-08-01	29.2	23.2	29.8	24.9	28.9	27.6	28.7	28.9	29.1	28	29.4	28.7	8.8	22.9	29.2	29.6	28.7	15.5	29.1	28.8	29.2	28.9	28.9	28.7	28.6	26.6	29.1
2009-09-01	28.7	22.5	29	23.8	28.1	27.3	27.5	27.4	28.8	26.8	29.7	29.3	8.4	23.3	29.5	30	28.9	15.2	29.4	29.1	29.4	28.6	27.8	28.3	28.3	26.1	28.5
2009-10-01	23.7	18	24.3	19.5	23.8	23.6	23.9	23.5	24.5	22.4	24.6	25.7	7.3	20.8	25	26.5	25	13.3	26.1	25.5	26.8	26.4	25.1	26.4	25.9	24.3	26.1
2009-11-01	20.5	15.3	21.5	16.8	20.9	20.2	21.1	21.1	19.3	16.8	21.1	22	4.5	18.2	21.6	23.1	21.6	11	23.1	21.9	23.9	24.3	22.7	24.2	23.3	21.7	23.6
2009-12-01	16	10.5	17.2	12.5	16.9	16.6	17.2	17.1	14.4	12.2	16.6	17.7	-0.7	14.2	17.1	18.8	17.5	6.4	19.6	18.3	20.3	21.4	18.9	20.6	19.6	19.1	19.7
2010-01-01	16	11.1	16.9	12.5	16.5	16	16.9	16.6	13.3	10.5	15.9	17.1	-0.2	14.4	16.2	18.3	17.2	6.8	18.8	17.5	19.9	21.3	18.5	20.8	19.5	18.9	19.9
2010-02-01	16.3	12.7	17.6	14	16.6	16.8	18.3	18.3	13.3	11.4	16.7	18.5	-0.7	16.1	17.5	20.2	19.1	8.8	20	18.5	21.5	22.7	20.2	22.7	21.4	20.8	21.9
2010-03-01	18.6	14	20	15.6	18.6	17.9	19.8	19.7	15.4	12.6	19	21.1	2.6	17.5	19.8	22.8	21.4	10.3	22	20.9	23.7	23.9	21	23.1	21.9	21.1	22.4
2010-04-01	19.8	14.6	20.7	16.5	19.9	19.4	20.7	20.7	17.1	14.5	20.3	22	3.8	18.5	21	23.7	22.2	12.2	22.8	21.7	24.9	24.9	21.9	24.1	22.9	21.9	23.5
2010-05-01	24.4	19.3	25.5	21.1	24.5	23.2	24.9	24.9	21.8	19.6	25	26.6	5.9	21.4	25.2	27.6	26.5	13.9	25.9	25.2	27.8	27.2	25.5	26.6	25.7	24.1	26.5
2010-06-01	25.2	20.5	26.2	22.3	25.6	24.4	25.8	25.8	24.3	23.1	26.5	27.1	6.8	21.6	26.6	28.1	27.7	14.5	27.5	26.8	28.3	28	26.5	28	27	25.3	27.7
2010-07-01	29.5	23.2	30.3	25.3	29.9	27.9	28.8	28.9	28	27.1	29.9	29.2	8	22.8	29.2	29.3	29	15.1	29.2	28.6	29.5	28.6	28.8	29.1	28.7	26.2	29.3
2010-08-01	29.3	23	30	25.2	29.3	28.3	28.7	28.8	29	28.1	29.6	28.9	7.9	22.9	29.3	29.6	28.8	14.9	29.7	29.3	29.4	28.6	28.9	28.9	29	26	29.4
2010-09-01	27.9	21.7	28.8	23.8	28.2	26.9	27.6	27.8	27.3	27.1	28.1	28.1	6.8	22.3	28.1	28.4	27.5	14.4	28.2	28	28.3	27.4	27.1	27	27.2	25	27.6
2010-10-01	23.6	17.7	24.4	19.8	24	23.5	23.9	23.8	22.9	21.4	24.3	25.9	6.2	20.7	24.7	26.3	25.1	13.2	25.5	25.2	27	26.3	25.1	26	25.6	23.6	25.9
2010-11-01	20.4	14.6	21.1	16.4	20.9	20.6	20.3	20.2	18.9	17	20.9	21.8	2.8	17.7	20.9	22.1	20.9	10.2	22.2	21.5	23.7	23.9	21.9	23.7	22.5	21.1	22.9
2010-12-01	16.2	11.2	17.5	12.9	16.9	17	17.2	17.1	14.8	13.5	16.4	18.1	-0.2	14.5	17.3	19.2	17.6	7.3	19.9	19	20.9	21.4	18.8	20.8	19.5	18.8	20.1
2011-01-01	12.7	7.5	13.7	9.2	13.6	12.7	13.9	13.9	10.6	7.1	13.3	14.9	-2.2	12.5	13.8	15.4	14.7	5.5	15.5	14.2	17.5	19.2	16.4	18.8	17.3	16.2	17.7
2011-02-01	15.2	11.1	16.9	12.7	16.3	16.1	17.2	17.1	12.6	9.1	15.2	17.2	-1.4	14.8	15.1	17.9	16.9	6.7	17.3	15.6	20.1	21.3	18.7	20.8	19.6	18.6	20.3
2011-03-01	14.9	9.9	16.2	11.5	15.7	15.2	16.2	16	13.9	10.5	15.5	18.2	0.9	15	16.3	19.2	18	8.6	18.9	18	21.4	20.9	17.8	20	18.4	17.6	19.2
2011-04-01	20.4	15.7	21.7	17.3	20.5	19.9	20.7	20.9	18.6	16.1	21	23.1	3	17.9	21.8	23.9	22.7	9.8	22.4	22.2	24.6	23.7	21.5	23.1	21.8	20.6	22.7
2011-05-01	23.5	19.1	24.8	20.6	23.8	22.6	24	24.2	22.1	19.9	24.3	26	5.4	20.9	24.9	26.7	25.6	13.1	24.8	24.7	27.2	26.5	24.7	26.1	24.9	23.6	25.7
2011-06-01	27.9	22.7	29	24.2	28.2	26.4	28.1	27.7	27.4	26	28.5	29.1	7.3	22.7	28.6	29.1	28.7	14.7	27.9	28.1	29.3	28.3	27.5	28.2	27.3	25.3	28.2
2011-07-01	28.3	23.1	29.7	24.7	29.3	27.9	28.4	28.6	27.5	27.4	28.8	28.8	8	22.5	28.8	28.7	28.7	14.5	28.1	28.2	28.7	28.1	28.4	28	27.7	25.5	28.7
2011-08-01	28.7	23.1	29.6	24.8	29.4	28.3	28.8	29	28.3	27.8	29.3	29.1	7.4	22.9	29.3	29.5	29.1	14.4	28.9	29.1	29.5	28.2	28.7	28.3	28.2	26	29
2011-09-01	26.9	20.6	27.6	22.6	26.9	25.9	26.4	26.5	26.8	26	27.7	28.1	7.6	22.3	27.5	28.8	27.5	13.6	27.3	27.6	28.7	27.5	26.8	27	26.8	24.9	27.4
2011-10-01	23.2	17.6	24.1	19.4	23.8	23.5	23.4	23.2	23.6	21.3	24.5	26	5.6	20.9	24.4	26.2	24.9	12.2	25.2	25	27	26.3	24.7	25.5	25	23.3	25.5
2011-11-01	22.1	16.8	22.9	18.6	22.4	21.8	22.2	22	21	18.9	22.8	23.8	4.3	19.4	22.8	24.1	23.2	11.4	23.7	23.1	25.2	25.2	23	24.5	23.6	22.4	23.8
2011-12-01	15.8	10.6	16.7	12.3	16.7	16.3	16.6	16.6	14.9	12	16.6	17.8	1.8	15	17.1	18.4	17.9	7.8	18.5	17.8	20.1	21.3	19	20.9	19.5	18.4	19.9
2012-01-01	14.9	9.9	15.9	11.6	15.5	15.3	16	16.1	12.1	8.9	15.3	16.6	-1.5	14.1	15.5	17.2	16.6	6.5	16.1	15.1	19.3	21	17.8	20.2	18.8	18.1	19.4
2012-02-01	14.8	11	16.4	12.6	15.7	15.7	16.7	16.9	11.9	8.4	15	16.7	0	15.5	14.4	17.6	16.6	8	16.6	14.9	20.1	21.9	18.7	21.2	19.9	19.2	20.3
2012-03-01	17.1	13.7	18.8	15.3	17.6	17.9	19.4	19.5	15.1	11.4	17.4	19.8	2.2	17.9	17.8	21.4	19.9	10.2	20.4	19.2	23.6	24	20.8	23.2	21.8	20.9	22.5
2012-04-01	22.4	17.3	23.1	19	22.6	21.4	22.3	22.2	20.1	17.8	23.3	24.6	2.8	19.4	24.1	26.1	24.8	11.3	24.7	24.4	26.6	25.8	22.8	24.9	23.5	22.5	24.3
2012-05-01	24.9	19.7	25.9	21.4	24.9	23.7	24.6	24.6	23.6	21.3	25.8	26.9	6.1	21.3	26.2	27.6	26.9	13.2	26.1	26.1	28	27.4	25.2	26.4	25.5	24.4	26.4
2012-06-01	26.7	21.7	27.8	23.3	27.1	25.8	26.8	27.3	26.4	24.8	27.8	27.8	7.5	22.1	27.5	28.1	27.9	14.9	27	27.2	28.5	28.2	26.9	27.1	26.8	25.4	27.2
2012-07-01	29.6	23.4	30.6	25.2	29.5	27.8	28.9	29.2	29	27.5	29.7	29.1	7.7	22.9	29.2	29.3	29	15.1	28.5	28.7	29.5	28.6	28.5	28.1	27.8	25.8	28.6
2012-08-01	28.1	22.6	29.2	24.3	28.6	27.3	28.2	28.5	29.1	27.6	28.6	28	7.2	22.3	28.3	28	28.1	14.5	27.5	28	28.1	28	28.1	28.1	27.6	25.4	28.5
2012-09-01	26.3	20.5	27.3	22.2	27.2	25.6	26.4	26.3	27.1	25.2	26.8	27.6	7.1	22	27.1	28.5	27.6	13.8	27.3	27.7	28.7	28.1	26.8	27.6	26.4	24.8	27.4
2012-10-01	22.9	17	24.1	18.8	23.9	23.2	23.6	23.1	23.5	21.6	23.9	24.9	7.1	19.7	23.7	25.6	24.5	12.1	24.9	25.1	26.6	26	24.3	25.4	24.7	22.7	25.2
2012-11-01	20.3	15	21.2	16.7	21.1	20	20.4	20.3	19.8	17.7	21	22.3	2.6	18.3	21.4	23.6	22.2	10.5	23.3	23	24.9	24.5	21.4	23.7	22.2	21.2	23
2012-12-01	17	11.6	17.8	13.2	17.7	16.9	17.5	17.3	15.2	12.3	17.3	18.4	0.1	15.1	17.6	19.5	18.4	8.1	19.8	19	21.1	22.2	18.8	21.4	19.5	19.3	20.3
2013-01-01	15.6	10.6	16.7	12.2	16.3	16	16.7	16.6	13.4	9.8	15.8	16.9	-0.6	14.3	15.6	17.5	16.7	6.4	17.1	16	19.7	21.4	18.4	20.8	19.1	18.5	19.9
2013-02-01	17.3	13.2	18.8	14.9	17.4	17.6	19.1	19.1	14.7	10.6	17.3	19.4	2.9	17.5	17.1	20.4	19.4	9.7	18.8	17.7	22.3	23.5	20.7	22.8	21.2	20.4	22.4
2013-03-01	18.6	13.9	19.9	15.6	18.7	18.5	20	20.1	16.3	13.5	19.2	21	1.4	17.8	19.9	22.5	21	9.9	21.3	20.7	23.9	24.3	21.4	23.7	22.2	21.1	23.2
2013-04-01	20.6	15.4	21.1	16.8	20.6	20.1	20.8	20.6	18.3	16.3	20.9	22.2	2.9	17.9	21.3	23.9	22.5	11.3	22.7	22.3	25.1	25	21.5	24.2	22.3	21.4	23.4
2013-05-01	25.2	20.1	26	21.6	25	23.5	24.7	24.5	23.4	21.3	26	26.4	5.3	20.8	25.9	27.3	26.6	13.2	25.5	25.7	27.6	27.1	24.9	26.2	25.3	23.9	26.4
2013-06-01	28.5	23	29.2	24.5	28.2	26.3	27.7	27.7	26.7	25.2	28.9	28.8	7.1	22.9	28.4	29.5	28.8	14.9	27.7	28	29.8	29.1	27.8	28.5	27.7	26.3	29
2013-07-01	29.1	23.3	29.5	24.7	29.5	27.4	29	28.6	27.9	27.7	28.9	28.1	7.2	22.9	28.7	29.4	28.4	14.4	28.6	29.1	29.7	28.6	28.3	28.2	27.9	25.9	29.1
2013-08-01	29.1	24.1	29.6	24.8	29.3	28	28.9	28.5	27.7	27.8	28.9	28.2	7.7	22.9	28.5	28.9	28	14.8	28.2	28.7	29	28.2	28.3	28	27.7	25.7	28.7
2013-09-01	27.4	21.2	27.9	22.9	27.1	26.3	27	26.6	26.9	26.3	27.7	27.8	7.9	22.6	27.3	28.6	27.5	14.1	27.4	27.9	28.6	28	26.8	27.7	27	24.9	27.8
2013-10-01	23.6	17.2	24.2	19	24	23.5	24.2	23.5	24.1	23	24.2	24.9	7.3	20.1	24.1	25.7	24.2	11.6	25	25.2	26.6	26.2	24.6	25.8	25.1	23.2	25.8
2013-11-01	21	14.7	21.2	16.4	20.6	20	20.8	20.2	19.8	17.8	21	22.1	2.9	18.3	21	22.8	21.4	10.2	22.4	22.2	24.3	24.2	21.5	23.4	22.3	21.1	22.8
2013-12-01	16.2	10	16.4	11.8	16.2	15.9	16.5	16.1	14.4	12.3	16.1	17.1	-0.3	14.2	16.3	18	16.8	6.9	18.5	18.1	19.9	21.1	18.1	20.4	19.1	18.2	19.4
2014-01-01	16.2	10.2	16.8	12	16.3	16.3	16.8	16.3	13.7	11.2	15.6	16.4	0.4	13.6	15.6	17.6	16.1	4.5	18	17.2	19.5	20.5	17.9	19.8	18.4	17.6	19.1
2014-02-01	15.7	10.5	16.5	12.3	15.8	15.5	16.9	16.6	12.8	10.1	15.4	17	-1	14.2	15.8	18.4	17.1	7	18.1	17.4	20.3	21.2	17.8	20.1	18.6	18.1	19.3
2014-03-01	18.3	12.7	18.9	14.3	18.1	17.5	18.6	18.3	15.3	12.9	18	19.8	1.3	16.3	18.4	21.3	19.9	9.9	19.7	19.1	22.6	22.4	19.3	21.3	19.7	19	20.8
2014-04-01	22	16.3	22.5	18	21.4	20.3	21.7	21.7	19.3	16.7	22.3	24.1	4.6	19.4	22.6	25	23.5	11.8	23.3	23.2	25.9	25.2	22.3	24.1	22.7	21.9	23.9
2014-05-01	24.6	19.7	25.2	21.2	24.4	23	24.2	24	22.2	20.7	25.3	25.8	5.4	20.9	25.4	27.2	26.2	12.9	25.7	25.7	27.8	27.8	24.8	27.2	25.4	24.5	26.8
2014-06-01	27.5	22.1	28	23.7	27.2	25.9	27.4	27.2	26.5	24.6	28.3	28.6	8.5	23	28.1	29	28.7	15.4	27.6	27.8	29.2	28.8	27.7	28.6	27.6	25.8	28.7
2014-07-01	29.8	23.9	30.5	25.4	30	28.5	29.6	29.5	29.8	28.3	30.4	30.1	9.6	24	30	30.4	30.1	15.8	29.2	29.6	30.3	29.9	29.5	29.8	29.2	26.6	30.4
2014-08-01	29.3	23.5	30.2	25.1	29.5	28.4	29.1	28.9	28.9	28.5	29.9	28.9	8.6	23.2	29	29	28.9	14.9	28.2	28.6	29.1	28.7	29.1	29.1	28.4	26	29.7
2014-09-01	28.9	22.9	29.7	24.7	28.7	27.5	28.3	28	28.7	27.5	29.6	29.2	8.6	23.6	29.1	29.5	28.8	15.1	28.3	29.1	29.5	28.9	28.5	28.6	28	25.9	29.2
2014-10-01	23.8	18	24.7	19.5	24.3	23.8	24.1	23.6	24.4	22.9	24.7	25.6	7.8	20.9	24.4	26.4	24.8	12.2	25.2	25.6	27.2	26.7	25.1	26.3	25.3	23.6	26.2
2014-11-01	21.4	16	22.3	17.5	21.8	21.3	21.4	21.1	21	18.8	22	23.1	3.8	19.2	22.1	23.9	22.6	10.7	23.4	23.4	25.2	25.5	22.6	24.4	23.3	21.9	24
2014-12-01	15.6	9.7	16.5	11.3	16.3	15.6	16.3	16	14.7	12.4	16	17.1	0.9	14.2	16.2	17.9	16.9	7.4	18.7	18.3	20.2	21.4	17.6	20.2	18.5	17.7	19

## Sheet: Total sunshine hours
Unit: hour	Taipei division										Northern division	Middle division				Southern division			Kaohsiung-Pingtong division				Eastern division
	Tamsui	Anbu	Taipei	Zhuzihu	Keelung	Agincourt Island	Suao	Yilan	Kinmen	Machiu	Hsinchu	Taichung	Yushan	Sun Moon Lake	Wuqi	Tainan	Chiayi	Alishan	Tongchi Island	Penghu	Kaohsiung	Hengchun	Hualien	Dawu	Chenggong	Lanyu	Taitong
2001-01-01	102	83	117.9	125.5	82.5	74	88.5	95.6	0	0	127.8	186.6	206	157.9	161.2	180.2	164.6	153.9	151.3	127.6	192.5	195.9	102.7	131.3	101.5	90.1	112.7
2001-02-01	93.4	67.3	97.7	102.7	78.5	57.4	72.3	82.1	0	0	111.8	186.4	194.6	167.4	135.4	174.6	163.4	143.8	111.5	72.4	178.3	158.7	86.4	104.3	72.7	64.3	86.8
2001-03-01	127.6	114.9	127.1	132.6	117.6	132.3	104.6	115	0	0	135.7	195.8	164.8	159.9	179.6	214.5	202.8	175.1	192.5	173.9	224.3	225.1	102.8	156.5	87.7	116.3	114.4
2001-04-01	75.3	44.6	65.4	75.7	48.8	81	79.1	83.5	0	0	77.3	106.4	86.8	63.7	121.6	151.7	130.1	84.4	129.4	110.6	168.5	167.7	71.9	102.3	43.2	74.9	68
2001-05-01	83.2	56.4	80	78.8	76.1	84.9	62.6	69.8	0	0	98.7	128	82.6	72.1	121.8	122.7	133.6	81.4	129.1	130	148.3	141.6	76.5	109.4	79.9	90.9	97.9
2001-06-01	194.6	118.6	150	151.3	188.8	221.8	184.9	184.4	0	0	204.3	200.1	111.1	102.5	214.2	185.6	212.4	103.5	207.1	220	207.6	221.5	200.7	206.3	202.6	143.2	205.2
2001-07-01	194.9	121.4	166.6	159.4	228.3	277.7	237	223.1	0	0	184.5	165.5	157.5	102.3	227.2	151.9	161	118	224.5	237.4	186.4	188	241.4	214.1	231.5	120.3	224.6
2001-08-01	259	147.2	231.9	216.9	262.2	285.5	266.2	250.1	0	0	250.5	207.3	186.2	141.5	278.5	208	231.1	124.3	279.5	270.6	233.4	252.2	274.7	273.9	275.7	184.3	273.1
2001-09-01	89.9	31.8	89.2	73.9	90.9	110	99.8	105.7	0	0	121.9	143.7	125.1	85.8	150.8	134	148.5	88.3	153.8	152.4	140.2	126.7	115.2	137.5	120.2	96.2	114.7
2001-10-01	136.9	53.7	138.9	109.6	82.9	162.5	79.2	80.9	0	0	191.8	228.3	234.3	142.8	243.7	197.4	197.3	171	248.5	215.7	206.7	213.9	109.4	173	141.1	132.8	105.8
2001-11-01	135.1	78.5	130.5	142.5	83	138.4	87.2	98.1	0	0	212.7	233	227.5	186.6	235.6	199.1	207.8	163.6	195.6	186.3	179.7	196.8	120.9	164.1	124.9	97.1	77.7
2001-12-01	104.9	51.1	101.4	108.7	58	86.8	70.9	80.5	0	0	131.3	187.9	231.6	160.2	172.1	170.9	167.7	178.9	141.8	124.7	166.3	177.4	76.6	125.8	85.6	71	77.4
2002-01-01	118.4	103.6	118.4	124	106.5	121.5	96.9	120.7	0	0	126.3	201.3	222.3	173.1	197.5	212.4	219.6	174.2	184.1	176.9	221.9	211.3	96	140.7	85.8	107.3	103.4
2002-02-01	105.9	77.7	105.1	116.2	76.9	88.2	67.1	72.5	0	0	121.3	192.8	198.2	122.8	182.6	209.7	204.9	124	169.8	165.1	204.2	168.9	70.1	98.1	68.6	114.7	84.4
2002-03-01	133.4	103	125	123.4	123.1	146.5	130.6	125.4	0	0	126.4	180.4	171.4	127.6	172.1	191	182.1	156.7	182.4	162.8	213.7	188.2	111.5	150.7	109	139.5	135.7
2002-04-01	127.8	88	129.2	130.1	121.7	142.6	129.7	131.3	0	0	124.6	185.4	235.2	137.7	191.7	200.4	201.5	186.3	206.5	185.8	238.1	235.7	144.1	194.5	135.4	154.8	159.5
2002-05-01	163.5	106.1	146.8	134.6	140.8	189.6	151.4	136.9	0	0	156.5	189.3	173.2	95.8	200.6	173.2	182.2	116.1	190.5	190.2	185.1	184.8	141.3	182.2	152.4	152.9	161.6
2002-06-01	170.2	70.9	142.2	136.3	136	209.2	149.2	138.8	0	0	191.5	179.9	133.6	102.6	207.2	207.9	205.6	114.2	221.4	217.4	236.4	214.7	177	212.7	195.4	141.7	207.6
2002-07-01	221.6	112.9	186.7	178.1	241.9	264.5	238.2	215.9	0	0	204.4	189.3	145.2	130.8	227.7	184.7	206.7	107.2	242.9	250.4	198.3	211	215.9	216	223	148.3	249.4
2002-08-01	230.6	153.9	220.1	200.4	236.6	252.3	225.7	202.5	0	0	210.2	172.6	192.2	141.2	222.8	194.3	201	117.1	254.9	244.8	206.7	221.8	222.5	244.4	227.1	172	243.5
2002-09-01	138.7	72.9	128.9	118.4	132.3	195.9	121.8	120.1	0	0	169.9	191.9	118.2	114.6	211.2	171.1	196.2	89.7	204.6	195.5	188.7	171.8	129.2	159.9	152.1	134.6	144.7
2002-10-01	137.1	78.1	127.9	130.2	115.2	147.9	102.2	85.6	0	0	147.5	200.8	103.7	134.4	193.3	218.8	216.9	72.3	222.9	164	224.3	219.7	110.6	164.3	120.5	109.3	144
2002-11-01	109.3	74.1	98.9	114.1	79.1	119.7	77.9	73.3	0	0	134.2	198.3	171	168.3	180.4	197.9	189.7	133.7	177.2	164.9	203.8	173.7	78.3	116.5	73.8	63.9	91.4
2002-12-01	87.2	52.6	94.6	99.9	63.1	88.8	80.3	91.7	0	0	114.7	172.7	135.1	149.4	158.7	151.5	170.2	127.3	144.5	127.8	167.4	148.4	89.2	107.3	83.7	64	104.2
2003-01-01	142.4	101.1	136.8	143.7	103.9	102.9	64.7	59.7	0	0	173.1	224.8	255.4	177.6	199.3	198.4	204.2	139.6	144	152.1	211.7	173.3	51.6	91.3	42.3	81.3	69.2
2003-02-01	96.5	69.4	101.3	115.4	68.4	97.9	87	88	0	0	111.4	187.1	229.9	173.2	162.2	180.4	178.5	158.4	140.1	117.3	204.7	199.9	89	116.1	71.6	63.4	95.3
2003-03-01	98.6	57.2	90.5	93.9	66.6	100.4	74.7	76.3	0	0	110.9	166	152	130	156.5	170	165.4	124.6	142.9	128.3	196.4	190.9	79.7	110.1	66.2	87.7	67.2
2003-04-01	131.8	74	120	115.3	111.2	117	106.2	95.9	0	0	131.7	134.1	117.1	97	131.7	135.3	117.2	119.6	153.4	120.4	188.7	205.4	105.6	172.2	113.8	89	139.3
2003-05-01	141.4	87.2	112.6	135.1	100	153.4	100.7	101.4	0	0	147	192	176.8	136.4	195.5	210.1	208.8	124.4	243.1	214.7	209.1	208.5	88.7	154.8	95	97.8	125.9
2003-06-01	151.4	65.6	127.7	125.8	146.6	168.8	150.4	130.6	0	0	181.4	178.5	143.9	125.4	197.6	178.6	203.9	110.8	197.5	183.6	199.3	152.8	156.5	186	158.7	90.4	183.9
2003-07-01	249.8	165.5	206.3	214.3	282	315.7	331.9	295.8	0	0	292.7	250.1	225.4	171.1	295.5	283.1	259.9	159.3	325.3	364.3	311	287.7	332.2	309	320.3	220.7	331.4
2003-08-01	229.5	148.8	206	196	235.8	290.4	284.9	249.2	0	0	214.5	169.3	154.9	116	224.5	186.8	202	89.9	248.1	255.2	196.9	186.8	255.2	215.9	222.1	144.5	226.7
2003-09-01	190.6	138	183	176.7	173.5	235.7	196.4	168	0	0	180.3	170.1	155.1	126.6	198.5	161.2	187	97.9	236.8	218.6	192.6	204.8	188.6	194.9	191.1	149.3	202.8
2003-10-01	199.7	111.6	199.9	167.3	163.1	221.6	124.9	130.9	0	0	244.6	228	235.3	169.2	240.6	221.1	236.7	112.8	254.1	248.6	221	220.1	148.6	175.3	152	164.9	166
2003-11-01	78	44.2	73.6	89	52.4	55.2	56.9	51.2	0	0	116.8	192.3	187.9	152.8	170.4	142.5	153.8	139.9	109.7	80.4	167.2	164.4	86.4	123.6	96.3	66.7	114.7
2003-12-01	90.7	56.9	99.8	119.2	45	86.6	71.3	72.2	0	0	205.3	253.5	279.4	221.2	224.2	207.7	230.1	199.9	196	176.1	216.4	199.9	94.6	123.2	85.9	99.8	99.3
2004-01-01	75.3	46.9	70.8	93	33.5	54.8	48.4	54	119.3	66.1	90.5	171.9	204.2	122.3	137.5	178.2	181.7	118	111.5	108.5	183.2	160.9	61.6	101	68.9	54.3	92.1
2004-02-01	177.1	143.4	162.1	160.9	142.9	146.9	118.8	119.2	170.5	154.9	171	195.8	209	183.3	155.3	180.5	183.2	139.2	162.1	152.8	193.9	163.9	110.3	131.1	84	107.2	111.6
2004-03-01	63.8	40.3	62.7	64.8	48	56.2	53.2	56.7	99.1	94.1	63.2	176.3	170.3	107.8	143.8	166.4	157.3	130.8	98.9	87.2	185.4	193.5	47.5	108.7	50.4	61.8	72.1
2004-04-01	116.8	85.3	116.8	122.5	129.6	154.2	119.7	132	154.1	144.3	130.2	171.1	166.1	138.7	181.8	209.1	180.7	143.8	193.1	181.9	226.9	217.1	130.2	153.1	102.7	131.5	137.5
2004-05-01	163.2	37.3	132.7	142.4	149.2	198.4	162	162.3	173.1	169.6	197.4	198.9	199.9	136	214.1	221.2	223	122	238.3	224.1	255.2	239.9	195	218.6	185.2	116.9	216.1
2004-06-01	170.8	91.3	140.2	137.6	164.8	218.4	157.6	146.2	224.8	207.3	211	176.8	199.5	127.4	237.4	209.2	200.2	112.4	263.8	253.7	236.9	194.7	195.9	210.8	205	136.3	220.6
2004-07-01	230.9	168.5	192.4	191.3	263	294.6	208.6	216.8	231.1	275.2	217.4	188.1	145.4	155.5	245.2	193	204.9	93.6	234	243.1	217.2	179.8	252.3	199.4	205	100.5	208.8
2004-08-01	219.2	124.7	193	166.9	224.4	271.4	196.9	211.6	234.3	230.2	207.3	143.1	183.3	115.4	218.6	189.8	195	112.1	250.8	249	209.4	204.1	230.7	228.6	217.9	168.9	245.4
2004-09-01	142.3	78.2	119.4	102.8	129.2	189.7	114.8	113.4	181.1	161.8	138.2	153.6	158.1	118.6	183.8	153	183.2	110.8	196.2	198.8	191.5	170.2	170.8	183	153.2	127	174
2004-10-01	141.5	68.1	147.6	106	98.8	193.2	88.1	125.6	263.2	252.4	219.1	256.2	311.4	198.3	279.5	244	254.7	171.1	261	241.9	255.8	251	177.7	196.6	171.7	153.7	186.1
2004-11-01	178.7	86.3	166.3	151.9	110.1	167.6	69.9	75	187.8	143.3	216	208.8	292.2	206.7	222.3	195.9	210.5	208.3	190.8	173.4	209.3	216.9	113.7	147.5	110.4	107.4	137.2
2004-12-01	106.1	42.3	110.3	111.3	59.3	82.4	57.4	70.6	172	110.7	154.5	209.7	259.7	189.3	207.1	205.8	216.6	176	93.3	142.7	209.4	199.6	116.8	149.5	130	101.1	145.7
2005-01-01	51.9	37.4	45.1	59.3	31.5	46	46.2	50.1	116.1	78.2	64.8	152.3	253.1	144.7	139.6	172.5	160	144.3	60.3	85.1	184.5	156.7	51.6	116.8	65.6	62.4	92.7
2005-02-01	37.2	27	45.4	44.6	28.8	32.7	37.5	45.6	36.7	25.9	28.9	99.1	122.8	108.3	58.9	133.1	107.5	95	46.6	41.6	166.5	174.4	64.2	109.8	66	69.8	85.6
2005-03-01	118.5	101.6	130.1	132.5	113.8	121.2	101.6	107.7	103.8	96.6	121.9	126.1	94.6	113.4	145	143.9	132.8	117.7	128.8	142.2	162.3	179.5	91.2	94.3	44.3	68.7	83.6
2005-04-01	118.3	89.3	107.6	111.1	114	136.8	105.6	109.2	111.5	148.4	113.3	119.1	142.4	108.5	155.1	184.4	161.9	125.1	191.4	179	232.6	214.8	122.4	170	106	142.1	155.5
2005-05-01	107.1	60.8	92.3	92.7	88.3	106.4	87.1	85.4	84.7	88	127.5	157.8	139.3	117.9	189.5	209.9	205.1	109.2	211.4	171.1	252.7	202.1	112.7	195	119.9	135.6	157.5
2005-06-01	116.8	80.8	100	95.8	115.4	164.1	127	130.3	123.2	154.7	134.3	91.3	94.9	69	130.2	126.1	128.5	52.1	161.8	170.8	140.4	120.1	149.3	151.7	156.7	70.9	161.9
2005-07-01	244.8	144.7	189.3	176	244.5	276.1	237.9	232.8	270.3	301.7	246.5	201.3	222.9	141.2	273.6	226.8	235.3	146.6	270.5	296	259.4	237.8	270.4	248	267.9	203.8	270.4
2005-08-01	162.1	102.2	153.2	131.6	189.8	230	188.6	171.3	185.6	200	177.6	123.4	131	102.2	184.7	115.1	143.8	92.7	184.5	190.9	160.6	170.9	190.1	166.5	161.5	119.5	177.6
2005-09-01	238.2	139.8	240.1	142.4	200.3	258.9	183	210.7	210.1	189.3	230.2	188.7	163.2	163	257.1	203.5	198.6	144.3	246	243.7	208.1	190.8	170.9	173	193.9	142.7	180
2005-10-01	101.7	40	108.3	7.6	88.7	162.4	114.3	119.8	190.7	136.8	172.4	209.2	220.9	149.1	237.3	177.2	189.1	141.8	160.1	187	212.7	208.3	157.6	175.9	175.7	136.1	178.2
2005-11-01	116.4	0	119.8	80	91.7	131.3	96.1	94.8	165.9	122	152.4	181.2	220.1	179.8	200.1	183.8	200.4	176.7	154.5	177.7	208.6	205.2	108.8	168.6	114.7	101.5	147.5
2005-12-01	70.2	27.7	65.5	1.2	41.9	49.5	53.3	73.2	173.6	117.6	112.1	155.4	77.4	149.2	154.3	146.4	165	145.9	114.2	121.5	140.9	113.7	55.1	79	55.3	35.8	68.1
2006-01-01	64.1	38	68.8	70.4	40.9	47.9	44.4	61.4	134.2	55.1	80.6	159.2	212.1	151.6	99.3	148.5	149.7	146.4	79.6	53.8	162.5	159.9	55.9	95.6	56.2	60.4	82.3
2006-02-01	61.4	47.9	64.7	53.2	53.3	45.1	60.6	60.4	107.6	42	90.8	159.8	174.4	168.9	102.1	159.5	140.5	126.3	86	65.7	195.9	176.9	64.5	99.8	65.7	55.8	87
2006-03-01	95	79.1	84.2	80.6	73.3	87.4	90.4	94.7	115.4	111.3	100.5	147.8	111.9	110.9	155.5	173.4	173.2	116.9	139.7	141.1	192	204.9	77.3	115.4	48.6	86.9	77.9
2006-04-01	71.8	53.5	80.3	59.6	81.3	81	88.2	87.6	64.5	69	92.7	94.8	112	88.1	111	146.7	141.1	78.8	120.5	130.4	178.6	191.9	96.6	143.3	83	110.1	118.1
2006-05-01	91.9	52	78.7	67	89.4	105.3	83.4	93.9	71.3	63.9	104.4	133.3	82.3	93.2	148.8	178.1	178.4	81.2	151.5	142.4	206.5	221.2	109	182.7	120.4	80.1	152.8
2006-06-01	141.8	80.8	109	89.4	144.7	185.9	142.2	140.8	127.5	157.6	149.5	124.3	79.7	80.8	172.4	168.2	150	79.7	178	191.5	191.4	189.4	143.5	174.4	163	82.9	179.9
2006-07-01	211.1	114.1	169.7	96.9	230.2	276.6	238.2	234.4	235.1	246.4	244	174.1	170.8	121.4	236.1	180.8	195.3	102.4	233.7	259.7	184.3	189.5	257.7	209.2	219	179.4	227.3
2006-08-01	226.7	160.6	214.6	168.1	233.8	288.2	240.3	249.8	229	241.1	213.3	171.7	160.8	145.8	244.9	195	206.9	112.6	232.1	242.8	224.6	189.3	221.8	225.7	200.9	176.9	228.3
2006-09-01	131.2	62	113.9	108.3	100.2	183.7	122.7	119.1	191.1	183.9	193	169.3	117	127.6	210.2	168	185.4	82.6	177.1	188.6	175.9	190.2	119.1	161.4	103.6	128	145.4
2006-10-01	202.2	101.7	196.5	159.4	143.5	249.1	146.4	151.3	239.3	202.5	268.5	213.3	276.3	143.5	281.7	194.2	232.1	143.9	258.5	234.3	206.2	218.7	160.6	183.5	170.7	176.7	189.4
2006-11-01	122.6	68.6	113.9	108.5	88.1	129.6	79.5	81.8	131	131.6	134.1	152.9	137.9	147.6	167.8	166.4	161.6	120.9	160.1	161	188.6	197.8	100.7	142.6	104.3	98.3	134
2006-12-01	94.2	40.3	87.6	98.8	33.6	69.9	55.8	65.9	178.8	99.9	150.4	191.6	202.5	160.3	196.9	162.5	180.2	146.5	112.4	94.1	154.6	164	76.5	98.1	85.1	74.1	90.5
2007-01-01	94	58.8	94.7	90.8	51.6	54.4	66.9	70	144.8	96.2	100.4	174.6	195.8	172.4	142.9	156.1	161.6	150.3	84.7	76.7	172.4	166.5	65.4	103.1	72.5	72.6	90.7
2007-02-01	119.7	85.9	128.8	107.4	84.6	114.8	95.6	117.7	148.4	135.6	149.5	178.8	149.9	178.5	183.7	219.7	213.7	161.2	195.8	177.8	241.5	199.6	106	152.7	90.4	114.8	122.4
2007-03-01	69.6	49.7	77.4	67.1	59.6	66.1	83.3	100.1	69.7	75.5	82.3	127.6	95.8	117.1	131.3	166.4	158.9	132.2	122	98.5	200.1	180.6	91.3	124.6	91	96.9	109.2
2007-04-01	89.6	62.7	84.7	77	81.4	108.4	91.6	100.8	96.3	128.1	96.9	101.5	124.6	79.7	125.1	149.8	145.6	114.6	127.4	126.7	195.7	183.9	96.3	124.4	61.3	99.1	88.4
2007-05-01	192.4	140.7	172.6	87.4	171.4	169.6	155.2	165.6	155.2	138.9	203.4	173.4	150.2	144.3	227.7	210.4	204.7	111.5	232.6	233	226.6	198.2	170.3	189	136.3	161.6	174.7
2007-06-01	139.5	66.8	105.1	85.8	135.1	169.9	153	153.5	128.3	149.4	153	124.7	81.3	75.3	160.8	162.3	149.4	75	152.3	197.9	204.7	209.5	180.7	215.9	184.3	196.3	212.3
2007-07-01	258.8	138	196	167.2	263.7	320.4	301.3	311.2	291.8	324.8	295.6	233.4	177.5	163.6	314	265.1	252.8	131.2	278.2	338.6	290.6	271.7	317.2	312.7	293.6	244.5	328.2
2007-08-01	172	92.2	150.6	122	176.9	229.2	171.3	176.3	160.5	180.9	172.9	131.6	69.1	110	178.8	118.2	137.8	64.3	138.4	167.6	138.6	138.9	165.1	131.6	128.4	102.9	140.4
2007-09-01	152.8	80.2	146.6	124.2	99.1	178.1	120.9	138.7	172.6	138.4	189.4	157.1	109.6	112.1	207.1	138.1	162.2	101	191.7	171	159	170.1	147.7	134.1	116.6	95.5	124.5
2007-10-01	108.1	35.2	100.1	86.4	57.6	123.5	56.2	62.6	194.1	162.2	155.4	182.1	205.2	122.6	210	188.8	186.2	112.5	177.2	150.7	176.6	183.8	100.8	145.5	102.6	93	129.3
2007-11-01	63.8	13.2	64	60.9	19.8	62.4	25.5	27.7	162.8	120.9	151.4	172.5	216.2	132.5	178.7	171.4	153.4	140.1	122.7	98.8	165.4	181.6	50.7	130.2	86.1	72.9	94.6
2007-12-01	88.3	55.1	92.4	99.2	43.6	73.5	52.4	62.2	133.6	95.6	128.4	206.1	269.5	191	203.7	194.9	191.1	155.5	126.7	120.2	193.8	197.2	84.7	119	81.3	75.3	110
2008-01-01	57.2	35.6	61.2	70.3	31.2	46.4	41.2	56.8	91.8	62.9	90.4	143.6	211.8	145.9	133	139.5	135.5	118	73.5	68.2	135.5	133.5	39.4	62.9	27.8	28.8	49.4
2008-02-01	15.1	3.7	20.1	22.8	2	8.5	9.3	12.5	89.5	78.1	35.5	97.6	94.9	91.3	67.5	86.8	80	64.1	29.9	47.3	144.8	121.6	34.1	72.8	23.3	45.1	47.3
2008-03-01	143.4	114.3	158.6	142	103.3	136.3	91.9	113.7	156.5	152.9	137.3	179.1	160.7	160.2	190.1	194.1	183.9	105.3	172.6	185.3	205.1	181.1	102	118.4	68.6	88.1	102.8
2008-04-01	101.2	79.8	98.6	92.5	71.3	89.1	62.5	82.7	90.5	104.2	95.8	109.5	87.3	85.8	142.1	163.2	152.3	84.7	144.7	128.1	188.4	190.9	73.9	135.2	66.7	119.8	96.4
2008-05-01	189.5	100.3	158.6	135.1	125.7	192.6	124.9	147.2	150.5	167.8	216.5	162.7	114.7	98.9	180.9	191.1	182	88.8	191.9	189.3	213.7	196.8	126.1	170.6	127.5	76.9	163.4
2008-06-01	159	99.1	127.4	121.8	154.2	188.1	168.3	182.4	145.9	176	177.5	142.1	126.8	104.7	165.8	162	167.6	90.8	178.6	191.5	195.6	204.2	207.1	194.7	187.6	169.8	213.7
2008-07-01	230.5	141	186.8	163.5	229.8	283.1	225.1	226.8	238	248.8	239.9	178	158.7	124.9	224.8	205.5	192.6	98.5	233.4	255.3	213.3	199.1	251.9	227.6	216.6	163.6	241.5
2008-08-01	254	157.2	226.9	191.8	244.1	297.9	259	270.6	228.6	254.6	247.6	187.4	205	149.9	260.5	219.9	231.1	131.2	275.6	280.7	240.1	208.2	276.9	237.1	247.1	164.6	257.3
2008-09-01	167.6	94.5	169.6	123.3	144.1	195.6	111.6	149.3	189.7	172.1	172.6	143.9	87.1	111.8	185.3	144	151.9	86.2	176.4	182.4	163.8	166.3	130.2	154.2	120.1	92.2	156.1
2008-10-01	157.2	78	159.5	131.2	104.6	150.6	98.1	101.4	154.8	133.2	219.3	204.4	208.3	155.1	222.8	216.5	207.6	145.3	215.2	179.5	211.8	224.3	136.4	188.4	131.8	152.2	178.3
2008-11-01	98.4	56.5	100.8	91.9	53.9	99.2	60.4	82	194.1	165	147.3	194.3	204.4	183.2	191.4	165.4	185.1	153.3	153	141.5	164.1	147.2	114.7	133.5	98.8	81.3	131.1
2008-12-01	144.3	91	137.3	139.8	100	129.2	87.6	122.8	151	208.8	169.6	210.2	227.1	212.8	209	205.5	212.1	176.4	162.2	155.8	206.3	192	138.2	144.1	105.9	102.5	147.3
2009-01-01	88	50.6	94.5	95.2	48.9	65.3	68.1	84.3	192.7	163.8	141.4	237.8	289.8	232.5	183.4	242.9	223.1	216.2	156.2	140.3	245.5	198.8	113	150.8	100.4	95.8	133.9
2009-02-01	102.5	103.1	125.9	122.7	78.9	74.1	91	95.6	110	86.4	98.2	215.8	233.4	197.7	162.8	188.1	164.7	164.6	126.6	102.5	187.6	152.3	99.2	125.9	84.7	79.6	112.7
2009-03-01	85.9	63.4	98.7	87.7	94.3	107.3	90.1	105.7	99.1	111.7	75.9	143	175.7	112.9	125.5	180.6	146	161.7	121	104.6	215.9	185.5	95.4	126.3	77.6	65.5	94.1
2009-04-01	119.1	88.1	107.9	103.7	91	125.1	61.5	82	130.3	125.6	125.3	137.1	96	83	153.5	164.9	138.2	81	155.6	145.1	181.1	145.9	59.3	95.1	53.1	63.3	71.2
2009-05-01	231.7	173.6	210.3	191.1	201.5	230.8	180.9	200.1	193.7	195.9	223.5	195.2	214.3	156.5	229.2	226.5	209.3	135.7	257.7	246.3	256	246.6	192	222.1	180.3	193.7	205.9
2009-06-01	159.8	96.9	129.1	113.3	150.3	188.9	178.5	189	162.1	153	177	159.5	180.3	120.7	196.6	203.6	190.5	122.5	241.9	228.6	234.9	191.2	219.8	229.1	206	131.5	234.3
2009-07-01	237.7	129.8	182.5	161.4	229.4	286.2	239.5	255.4	242.6	249	241.5	162.5	175.5	107	236	198.7	195.9	131.9	250.1	275.5	240.6	212.8	264.6	239.6	230.5	181.7	245.7
2009-08-01	216	107.1	191.3	154.5	212.6	264.2	228.7	236.6	225	228.1	207.5	130.4	171.3	112.8	196.1	184.7	165.7	99.1	236.9	224	204	179.5	247.2	220.1	240.6	168.4	247.9
2009-09-01	215.6	78.5	213	162.3	178.3	243.2	145.5	153.8	221.5	143.9	260.8	164.5	169.5	127.8	236.2	187	188.4	116.3	241.8	228	186.1	171.5	164.8	171	179.4	139.1	184
2009-10-01	94.6	3.5	83.8	92.9	62	125.4	72.3	69.4	213.6	175.6	159.4	198.5	219.5	162.9	217.7	201.3	198.8	155.5	186.4	169	202.9	174.6	121.6	149.9	140.4	122.4	167.4
2009-11-01	98	39.1	90.3	87.9	57.6	72.9	58.4	67.6	134.5	83.9	136.9	186.1	245.3	169.5	169.4	156.9	141.4	144	127	107.3	174.3	170.6	92.5	150.3	98.3	73.4	150.7
2009-12-01	102.5	57.2	104.5	105.1	68.6	94.6	72.2	71	107.5	118.9	124.6	163.6	213.5	164.5	155.4	176.1	170.8	149.5	154.3	130.9	194.2	188.7	103.8	112.7	84.4	89.9	109.8
2010-01-01	101.5	66.8	112.6	103.4	84.5	75.1	92.4	93.5	110.9	82	121.4	153.8	213.5	154.5	132.7	186.1	160.1	139.1	127.4	109.6	199.8	176.1	97.2	110.1	71.7	65.6	106
2010-02-01	76.4	58.7	79.9	76.8	61.7	71	68.7	85.8	41.1	71.2	75.1	118.4	124.6	134.2	105.1	153.6	127.4	109.6	107.9	86.2	184.3	158.8	81.3	154.9	84.4	102.9	125.7
2010-03-01	138	118.6	152.9	147.4	115.5	135.3	116.5	121.4	107.6	125.3	130.8	176.8	218.2	156.9	169.3	200	206.2	165.3	177.3	169.2	226.6	196.6	137.5	143.7	97.4	90.3	113.1
2010-04-01	81	57.9	74	74.7	63.8	76.1	72.6	82.6	83.3	77.2	83.7	127.8	141.8	99.6	120.9	154.2	136.3	132.5	129.2	111.4	187.6	170.8	84.7	114.4	63.7	80.9	101.2
2010-05-01	137.1	101.7	115.3	57	106.6	133.3	124.4	134.2	107.1	97.8	135.7	153.5	123.1	118	153.7	203.9	181.4	110.4	195.8	171.1	238.6	188.2	131.7	160.8	105.4	106.1	146.2
2010-06-01	91.6	54.8	77.8	66.2	45.9	106.2	107.5	119.3	96.2	73.7	117.8	108.4	107.4	70.3	131.7	165.4	141.7	85.3	158	153	186.1	162.8	124.4	184.2	146	143	178.4
2010-07-01	215.3	144.7	176.4	162.6	219	268.1	243.5	257.7	254.5	236.2	250.3	179.7	177.5	141	242.2	161.8	210.7	125.6	241	240.4	230.5	201.8	260.7	237.8	228.3	186.8	255.6
2010-08-01	232.9	139.6	212.4	185	233.9	274.4	234.3	241	259.4	290.5	240.2	155.9	173.2	138.2	228.8	202.6	212.1	115	258.7	259	216.4	186.2	253	226.1	224.8	152.8	243.7
2010-09-01	201.3	134.6	201.5	126	171.1	233.6	184.1	209.5	167.3	185.1	207.3	163.8	127.5	120.5	208	160.4	179.3	103.3	215.5	211.9	169.8	146.2	196.3	154.6	162.8	151.4	176.4
2010-10-01	74.7	27.7	68.4	64.8	33.6	85.3	63.7	74.5	119.5	86.3	129.7	165.2	156.7	119.9	183.5	176.9	181	112.4	164.9	127.5	177.4	134.2	117.8	143.3	122.6	93.8	142.8
2010-11-01	74.8	21.7	72.4	73	50.8	59.2	48.4	58	178	109.1	132.3	181.5	182.5	164.8	164.8	157.2	157.9	136.9	138.7	130.4	172.8	138.7	93.8	125.8	102	41.3	123.6
2010-12-01	158.5	125.1	163	151.7	116.2	139.8	109.3	137.1	186.7	180	177	201.3	241.1	168.4	214.9	205.5	206.1	173	179.1	188.1	188.5	175.8	98.8	121.1	82	92.1	113.9
2011-01-01	22.9	7	17.1	34.3	1.3	2.7	12.6	19.9	88.5	45.7	49.1	129.1	164.1	87.9	93.3	113.5	115.7	93.1	39.9	29.1	130.2	109.5	44.3	69.5	39.8	27.7	51.9
2011-02-01	79.7	69.4	87.8	80.2	54.4	64.4	85.4	81.8	132.9	87.4	94.6	162.4	170.1	154.7	115.3	186.5	157	127.5	113.4	98.2	212.8	164.5	98.5	136.9	75.6	88.1	124.1
2011-03-01	58.4	47.4	55	57.7	43.9	44.2	45.6	47.7	95.2	86.4	52.4	109.6	150.6	90.5	101.9	135.5	99	107	92.7	90.8	140.2	138.9	34.3	31.2	13.9	28.2	15.5
2011-04-01	160.2	143.7	153.1	142.6	118.7	177.2	114.8	142.3	180.1	150.7	151.9	150.6	197.4	98	161.1	187.4	180.2	136.3	183.9	187.7	195.3	141.2	124.5	131.9	85.4	108.5	117.7
2011-05-01	109.2	63.6	94.2	68.8	96.4	124.7	78.6	105.2	132.6	132.1	111.3	118.8	97.2	82.2	142.7	167.7	143.1	86	123.9	132.8	186.8	150.8	83.9	137.8	74.4	74.5	86.9
2011-06-01	190.7	114.7	145.7	122.4	167.9	212.1	183.4	200.6	176.3	150.6	206.4	182.8	175.9	121.5	221.7	220.6	205.1	138.3	220.6	251.1	240.9	214.5	213.9	221.9	206.8	85.6	226
2011-07-01	212.3	140.7	181.7	153.1	242.2	296.4	264.5	266.2	226.6	265	233	188.5	159.9	115.6	243.7	202.2	208.6	112	216.9	278.2	211.9	176.2	269.5	214.5	212.7	149.1	233.5
2011-08-01	221.7	125.3	195.7	149	223.2	287	243.6	256.7	255.1	258	224	169.6	158.4	136.4	254.6	224.3	215	130.9	266.5	293.8	235.6	191.8	253.5	239.6	239.5	195.3	248.1
2011-09-01	186.2	111.8	170	138.2	145.4	206.5	169.9	178.1	161.1	152.6	208.5	172.6	174.2	124.9	217.2	180.4	191.1	105.3	190	212.2	192	159	170.2	154	141.4	129.8	150.9
2011-10-01	77.9	40.5	53.3	74.2	24.4	104	33.3	33.5	173.2	123	156.6	188.6	147.2	123.3	187.6	165.2	166.5	90.3	123	137.5	167.4	154.2	70.6	137.4	104.5	73.6	122.2
2011-11-01	77	30.4	74.5	68.3	38	68.4	57.5	59.4	122.3	53.7	105.9	130.1	136.8	127.7	112.7	97.2	108	95.8	61.5	62.8	130.2	127.7	81.5	100.2	76.4	44.1	98.5
2011-12-01	34.7	18.7	23.5	44.8	17.2	30.5	24.5	21	124.9	59.9	77.7	139.4	169.2	103.4	112.9	92.7	87.6	86.6	49.3	52.6	93.4	106.6	28.5	57.4	29.6	15.1	44.7
2012-01-01	27	25.5	23	37.4	14.6	24.5	37.3	38.4	70.6	29.5	44.1	142.9	137.5	127.3	101.7	144.9	96.5	111.9	38.8	24.2	177.1	185.4	48.3	111	52.8	46.3	87.2
2012-02-01	48.5	39.5	43.7	52.3	34.9	23.4	37	61.5	44.7	14.4	48.3	104.1	123.8	105	48.5	125	84	85.5	36.3	34.4	165	126.7	42.7	71	54	50.9	64.8
2012-03-01	104.3	100.6	109	112	105	101.3	92	110.1	107.1	93.1	121.8	165.7	199.8	150.7	137	201.6	162	168.3	101.7	119.5	216.3	186.5	105.3	135.1	75	99.9	103.2
2012-04-01	77.4	54.4	61.2	73.6	70	80.5	82.6	88.6	55.7	99.9	96.2	88.7	74.9	80.6	107.3	146.4	115.6	58.8	104.1	135.8	174.7	157.4	89	127.6	62.6	82.1	92.8
2012-05-01	151.3	97	127.7	120.2	119.4	168.7	110.8	126.7	140.6	99.1	173.2	170.3	144.5	109.6	199	220.5	180.2	108.8	180.8	179.4	231.8	174.2	112.8	145.1	87.6	126.2	121.2
2012-06-01	117.2	57.8	77	85.1	104.8	169.4	133.3	135.6	168.5	131.8	149.4	134.1	115.3	76.5	161.8	144.1	120.6	89.3	142	171.2	164.5	129.1	145.1	147.7	130.3	86.9	141.9
2012-07-01	272.1	187.8	206.8	214.3	261.6	329.6	280.1	276.9	273.5	270.3	261.5	204.2	171.5	126.9	255.5	199	187.4	120.1	279.2	289.2	230.3	192.9	276	229.9	232.7	160.7	241
2012-08-01	170.1	104.5	158.7	136.9	184.5	234	211.5	198.3	198.4	214.4	148.7	96.4	97	76.1	147.8	106.6	105.6	65.8	166.6	169.8	135.7	119.1	195.9	168.2	155.3	83.9	170.8
2012-09-01	165.2	99.9	140.2	134.4	174.6	198.2	176.5	170.1	170.5	156.2	175.2	190.1	181.8	147.9	212	217.5	200.6	116.2	271.1	249.5	218.8	202.4	178.9	203.4	163.9	140.6	198.3
2012-10-01	161.4	87.6	154.7	140.1	108.9	183.9	152.2	134.7	224.6	223.6	214.6	222.9	283.9	148.1	254.7	214	187.3	180.8	258.5	235.3	211.9	187.3	147.7	148.3	136.3	153.5	156.1
2012-11-01	94.5	58.6	80.9	87.9	54.3	71.1	54	57.5	103.5	83.2	101.8	132.6	145.4	117.9	140	160.2	124.5	94.6	157	134.2	168.6	173.7	44.2	101.4	40.6	57.4	68.5
2012-12-01	83.9	46	74.1	75.8	43.6	62	38.2	42.5	109	77.4	102.7	143.6	137.3	122.2	142.6	148.7	121.1	118.3	110.8	107.3	160.7	134.8	48	79	51.1	48	58
2013-01-01	91.6	61.5	79.1	85.9	58.8	47.5	58.1	72.4	156.3	98.2	108	184.2	210.4	161.5	127.4	160.5	155.1	128.5	117.3	94.3	173	157.4	77.5	90.6	55.7	63.8	73.3
2013-02-01	75.4	49.6	69.9	84.7	58.9	64.3	59.9	75.5	74	40.8	77.4	174.7	259.3	174.8	89.1	187	157.9	162	65.7	37.1	207.1	182.2	72.5	114.4	50.6	95	76.4
2013-03-01	113.7	94.7	117.7	124.8	116.4	117.7	125.9	137.9	160.3	135.4	129.9	175.5	168.1	170.5	175.1	203.7	181.3	154.3	175	158.4	220.9	226.9	121	168.3	109.1	118.3	122.4
2013-04-01	64.1	47.7	53.6	61.7	62.6	78.9	70	66.8	83	109.1	64.3	69.5	90.2	42	84.7	110.4	89.9	60	87.2	84.4	130.3	179.5	63.6	106.5	40.7	52.1	67.6
2013-05-01	82.1	61.1	77.4	79.4	84.4	105.8	104.2	81.8	95.9	100.2	105.4	111.1	76.3	72.4	143.7	135.9	135.8	61.8	167.3	149.5	173.6	179.8	94.9	132.1	67.5	88.4	109.1
2013-06-01	166.3	104.4	107.9	135.1	151	172.9	162.2	170.2	163	150.7	190.7	153.4	138.7	113.6	191.7	205.1	179.5	122.3	204.7	200.1	238.6	220.9	179.3	224.1	171.4	182.1	208.5
2013-07-01	237.5	154.8	156.7	168.7	259.1	306.3	276.8	253.6	251.5	299.1	246.1	193.7	169.8	157.5	255.8	216.5	212.9	129.4	271.1	277.9	248.1	231.5	275.2	257.6	246.1	204.8	275
2013-08-01	209.1	145.1	159.6	160.5	215.4	253.3	220.5	200.9	188.8	226.6	208.8	151.5	138	103.5	194.2	175.7	167.3	85	210.3	213.9	185	173.9	220.6	184.1	184.6	145.7	209.2
2013-09-01	196	109.8	194.1	171.7	168.1	245.8	176.5	160.7	185.7	199.8	223	169	166.5	131.2	216.4	190.8	186.3	112.6	240	222.3	219.9	210.5	179.7	200.2	172.5	112.5	198.4
2013-10-01	113.2	41.3	97.1	96.6	69.3	179.3	113	87.7	235.8	237	212.2	242.3	301.8	163.8	271.2	222.3	235.8	164.9	242.8	206.1	243.3	235.7	156.7	190.7	151.9	146.2	195.5
2013-11-01	120.3	79.7	90.7	111.5	60	88.7	59.8	68.7	141.8	131.7	129.8	136.3	151.9	133.4	137.9	127	116.4	100.5	127.6	109.7	128.3	164.5	68.5	82.1	69.5	59.1	85.5
2013-12-01	71.6	49.8	57.6	69.5	41.7	62.7	41.4	42	130.2	113	84	128.2	189.2	117.9	127.1	136.7	139.3	111.9	126.6	111.8	139.1	101.9	56.6	69.6	65.6	45.2	82.7
2014-01-01	169.3	129.8	144.5	157.3	126.4	134.7	121.7	123.6	201.9	193	194.4	236.9	306	233.6	222.1	251.5	236.7	198.7	198.2	185.4	254.8	206.1	127.4	148.3	101.6	112.1	145.4
2014-02-01	88.8	57.8	81.2	82.4	70.7	56.8	59	71.7	91.1	70.8	97.7	137.9	131.9	121.7	120.9	164.5	136.5	99.3	123.7	108.4	184.6	148.3	51.5	76.2	40.6	62.9	67.7
2014-03-01	80.3	54	66.9	68.1	81.1	106	65.5	73.2	76.3	106.7	89.5	108.6	89.1	88.1	120.7	158.4	131	140.8	125.1	113.2	190.4	191.2	58	62.5	19.4	85.8	62.5
2014-04-01	129.7	88.5	99.5	108.4	99.3	132.6	67.7	70.6	121	137	129.7	143.6	153	102	164.9	160.6	138.4	128	185.6	163.1	197.8	186.3	64	112.9	52.2	97.9	93
2014-05-01	74.4	39.2	45.9	57	59.5	61.6	68.4	60.6	39.1	68.7	88.5	75.8	29.9	47.3	76.5	141.9	120.7	26	135.6	117.6	192.6	182.7	77.4	158.2	71.4	98.7	139.5
2014-06-01	120.6	40.2	57.4	70.3	90.5	120	124	106	134.2	133.3	163.8	152.1	135.5	84.8	183.7	182.4	180.7	92.6	196.6	182.1	199.4	172.1	156	196.7	160.2	113.9	209.5
2014-07-01	254	165.5	178.3	194	261.3	236.3	283.1	258.5	287.9	257.7	260.3	207	218.6	132.8	290.7	188	236.2	136.8	314	320.2	256.8	241.6	287.6	269.4	257.5	171.6	291.7
2014-08-01	233.9	143.5	171.3	183.1	220.8	224	254.8	230.5	247.2	229.9	241.3	172.9	167.5	134.4	240.4	204.9	209.4	102.2	260.7	264.6	209.2	197.7	280.8	260.1	248.4	155.5	302.1
2014-09-01	247.8	144.5	201.9	198.3	216.6	258.3	228.3	210.8	239.6	197.9	241.8	183.6	158.6	142	249.6	209.3	211.8	121	281.6	266	222	230.9	248.1	223.2	227.4	184.8	264.6
2014-10-01	162.4	79.1	125.3	135.4	98.8	208.6	109	107	211.9	198.4	228.7	256.1	282.9	188.2	266.5	277	254.5	177.9	282.6	251	268.6	258.6	156.7	194.6	168.4	150.6	213.7
2014-11-01	106.2	33.3	99.3	100.7	78.6	102.2	103.4	92.8	131.8	76.8	125.1	172.3	207.8	168.2	177.4	209.7	174.5	144	186.2	148.7	208	194.6	128	143.3	108.1	80.2	147.3
2014-12-01	74.1	39	60.5	80.9	50.5	67	63.6	70.9	121.8	134.8	106.8	116.1	154.9	99.5	129.4	126.4	111.6	98.6	102.3	108.1	110.2	117.6	44.3	38.9	26.4	24.7	44

## Sheet: Relative humidity
Unit: %	Taipei division										Northern division	Middle division				Southern division			Kaohsiung-Pingtong division				Eastern division
	Tamsui	Anbu	Taipei	Zhuzihu	Keelung	Agincourt Island	Suao	Yilan	Kinmen	Machiu	Hsinchu	Taichung	Yushan	Sun Moon Lake	Wuqi	Tainan	Chiayi	Alishan	Tongchi Island	Penghu	Kaohsiung	Hengchun	Hualien	Dawu	Chenggong	Lanyu	Taitong
2001-01-01	81	90	78	92	75	74	79	81	0	0	80	77	66	74	82	83	80	83	81	81	76	69	79	75	77	87	70
2001-02-01	83	89	79	91	78	77	84	84	0	0	82	75	59	74	82	83	83	86	83	82	75	69	77	75	78	88	62
2001-03-01	77	83	74	87	77	72	76	75	0	0	75	68	72	76	71	75	77	76	75	74	68	67	75	73	75	82	67
2001-04-01	81	91	80	92	83	77	82	83	0	0	82	77	87	85	82	83	84	90	84	82	74	75	84	80	83	89	77
2001-05-01	82	90	81	88	82	82	85	88	0	0	81	77	86	86	82	83	82	90	83	86	81	82	87	85	86	94	79
2001-06-01	79	86	74	81	75	84	79	82	0	0	76	76	84	84	77	81	78	91	80	86	80	82	83	82	82	91	76
2001-07-01	77	88	74	81	72	84	80	80	0	0	76	77	79	84	78	79	79	91	78	84	81	83	80	82	80	93	75
2001-08-01	74	87	72	87	70	83	80	81	0	0	73	75	78	84	77	77	78	94	79	83	80	78	77	81	76	91	73
2001-09-01	82	94	83	94	82	83	80	83	0	0	81	78	80	85	82	79	80	94	84	83	82	84	84	83	83	91	78
2001-10-01	80	93	76	92	77	74	80	83	0	0	76	72	56	84	77	77	81	88	86	77	75	71	75	75	70	84	70
2001-11-01	75	89	70	87	68	66	75	77	0	0	71	68	50	78	74	72	76	83	75	72	70	68	70	70	70	82	67
2001-12-01	80	92	77	91	77	72	81	82	0	0	79	74	61	80	76	73	78	78	76	79	73	71	76	75	76	85	71
2002-01-01	80	87	77	87	70	70	77	77	0	0	75	70	65	75	75	77	74	76	71	75	69	71	75	74	75	80	70
2002-02-01	80	91	77	89	69	71	81	78	0	0	79	70	61	80	79	72	76	90	73	78	71	73	77	78	78	82	73
2002-03-01	80	88	76	88	69	78	76	76	0	0	77	71	74	80	74	73	79	84	78	80	73	73	76	77	74	86	73
2002-04-01	83	90	80	90	76	83	80	78	0	0	82	74	62	80	75	75	81	76	83	84	74	71	80	79	79	89	76
2002-05-01	73	86	75	86	71	83	79	78	0	0	77	71	73	83	71	73	80	91	80	84	78	72	76	78	80	87	75
2002-06-01	78	90	79	90	78	88	83	83	0	0	79	75	77	85	79	72	76	91	81	88	80	77	81	81	87	92	74
2002-07-01	76	87	75	88	73	86	78	80	0	0	77	77	77	88	78	73	79	94	79	86	80	76	78	82	82	90	74
2002-08-01	71	88	71	86	70	85	78	81	0	0	78	76	68	87	79	77	78	93	81	87	80	77	79	83	80	92	77
2002-09-01	78	91	75	90	68	81	79	79	0	0	75	73	83	86	78	76	78	95	79	80	79	75	78	82	79	90	75
2002-10-01	78	92	74	90	73	81	84	83	0	0	76	73	86	85	75	76	78	93	78	79	75	68	78	78	78	91	72
2002-11-01	78	90	72	88	71	76	78	79	0	0	72	67	71	78	68	71	72	82	73	73	67	65	70	72	74	84	67
2002-12-01	84	93	79	92	78	82	82	82	0	0	78	73	76	77	78	78	76	82	77	80	74	70	74	78	77	88	70
2003-01-01	74	90	71	87	68	72	74	75	0	0	74	72	61	75	75	76	76	84	79	76	71	68	72	74	73	81	70
2003-02-01	81	93	78	91	79	80	81	78	0	0	81	74	57	77	81	78	80	80	81	80	74	70	75	76	77	88	70
2003-03-01	81	92	78	91	76	79	78	79	0	0	79	73	73	82	79	77	79	86	80	81	74	70	79	77	77	87	73
2003-04-01	80	92	79	92	77	83	79	86	0	0	82	78	80	85	84	84	82	83	85	86	79	73	82	82	83	92	76
2003-05-01	79	89	78	89	78	79	81	85	0	0	78	71	77	82	78	75	75	87	84	81	75	71	78	78	80	89	75
2003-06-01	80	90	79	88	78	81	83	86	0	0	79	75	79	85	81	80	74	89	83	85	83	80	82	82	82	92	78
2003-07-01	76	88	73	86	70	81	73	77	0	0	77	71	65	82	77	74	74	92	74	81	71	76	77	82	78	89	75
2003-08-01	73	88	73	86	71	83	77	78	0	0	78	76	77	84	80	80	79	95	79	86	78	80	78	78	79	92	78
2003-09-01	73	90	75	87	72	80	78	80	0	0	76	75	74	84	78	80	80	91	80	80	79	75	78	85	82	90	76
2003-10-01	72	85	71	84	68	69	74	77	0	0	67	66	55	78	70	71	74	83	70	73	71	65	74	74	73	79	69
2003-11-01	83	93	82	93	80	83	87	86	0	0	78	72	69	81	79	78	76	81	77	81	75	71	83	81	81	90	76
2003-12-01	76	89	72	87	70	74	73	75	0	0	72	66	37	71	73	70	67	71	70	76	63	61	69	67	69	76	65
2004-01-01	78	94	77	91	76	78	81	79	71	77	81	73	62	78	78	75	74	84	73	82	68	68	79	73	76	87	72
2004-02-01	77	86	72	83	70	73	80	80	75	79	82	76	61	79	79	79	79	81	76	85	71	66	78	71	74	89	71
2004-03-01	83	92	83	90	81	82	82	82	74	81	83	75	80	86	77	77	74	83	76	84	71	69	82	73	79	94	75
2004-04-01	81	85	74	82	73	80	78	79	77	79	82	74	81	83	75	75	76	80	76	81	71	70	76	72	77	91	75
2004-05-01	83	86	77	84	76	83	81	81	83	86	83	71	72	84	78	78	76	81	81	87	74	72	80	69	81	93	76
2004-06-01	78	85	74	83	76	84	80	78	75	84	78	69	70	84	75	76	69	85	81	84	77	72	78	73	78	89	76
2004-07-01	78	85	69	82	68	84	76	75	81	84	81	76	82	86	80	82	75	87	85	86	77	79	78	85	80	93	80
2004-08-01	81	86	73	84	74	85	78	75	81	83	75	75	78	87	80	81	76	88	86	84	76	77	75	77	76	89	72
2004-09-01	81	90	79	86	77	85	78	77	83	82	80	75	76	88	83	82	77	89	85	82	76	80	81	83	79	91	77
2004-10-01	80	88	71	83	69	69	69	68	64	67	69	63	42	79	69	70	69	82	70	66	65	62	65	66	65	78	63
2004-11-01	76	89	71	83	73	76	81	77	71	76	71	70	51	78	75	76	80	73	76	73	73	66	74	69	69	83	66
2004-12-01	80	92	74	85	76	76	78	74	70	77	73	73	43	77	76	73	78	82	76	74	73	67	73	69	71	83	67
2005-01-01	85	94	81	89	79	81	80	75	69	76	79	77	67	81	78	73	76	89	79	80	73	72	77	71	74	87	70
2005-02-01	92	95	87	91	84	89	85	81	83	88	83	84	82	85	86	77	83	91	82	91	76	73	82	74	77	92	75
2005-03-01	76	86	73	81	71	77	73	78	77	76	74	76	84	84	73	71	80	89	77	80	72	68	74	69	78	88	71
2005-04-01	76	86	74	81	73	81	77	77	81	85	75	76	80	85	76	71	81	90	80	81	74	71	80	74	77	85	73
2005-05-01	81	91	80	85	76	88	86	81	89	90	78	79	84	88	80	75	81	94	84	86	78	82	84	75	80	90	78
2005-06-01	78	88	76	82	75	86	81	78	89	89	76	80	83	90	79	84	80	98	86	87	83	81	82	76	80	90	78
2005-07-01	79	84	74	80	74	87	77	75	86	85	77	76	67	87	74	78	78	92	82	83	79	76	77	77	81	89	73
2005-08-01	80	86	76	83	75	88	77	78	89	89	78	82	82	87	78	81	82	95	84	85	82	79	79	77	83	89	77
2005-09-01	72	87	71	79	74	85	76	79	81	84	73	77	68	83	76	75	80	92	82	81	78	75	76	75	78	89	74
2005-10-01	79	92	75	87	75	79	79	80	73	80	72	73	66	84	73	73	79	92	73	75	75	70	72	70	73	87	70
2005-11-01	78	88	73	84	72	77	80	80	74	85	73	73	63	78	73	73	77	81	71	75	73	72	71	69	73	85	71
2005-12-01	80	90	75	87	75	76	79	77	63	74	75	72	70	78	72	71	73	83	68	73	69	70	71	66	73	85	70
2006-01-01	85	93	81	90	84	82	85	81	74	85	83	80	60	78	81	81	80	86	82	82	75	74	78	72	76	90	75
2006-02-01	83	91	79	87	80	84	82	79	75	87	82	78	66	75	79	77	80	90	80	81	71	72	77	69	73	84	70
2006-03-01	83	89	77	85	76	82	78	77	78	84	81	77	84	83	76	75	80	92	78	79	71	71	77	69	73	79	72
2006-04-01	82	87	77	84	75	86	82	81	84	89	80	81	86	85	77	82	82	92	82	82	79	73	80	76	77	89	75
2006-05-01	85	89	79	87	77	90	83	83	86	91	80	81	88	86	81	81	83	95	82	82	77	74	81	77	80	85	77
2006-06-01	83	83	76	85	71	90	82	77	92	92	77	81	85	87	82	84	83	95	86	85	80	80	80	78	81	88	71
2006-07-01	79	84	72	85	74	90	78	74	89	90	75	76	77	87	77	86	80	95	84	86	83	81	77	80	80	86	77
2006-08-01	77	83	71	85	75	90	79	76	86	90	72	75	76	86	76	84	81	95	83	84	80	80	73	76	77	85	74
2006-09-01	83	90	77	86	80	83	82	81	77	86	70	76	78	86	74	82	83	96	78	78	79	74	71	74	76	87	75
2006-10-01	76	89	71	83	76	77	78	77	68	83	67	71	52	83	71	76	78	90	72	71	71	66	67	67	67	80	68
2006-11-01	81	89	75	87	77	79	82	82	74	85	74	75	74	80	75	79	78	89	72	76	73	68	75	65	71	82	71
2006-12-01	78	91	78	92	78	79	82	82	69	83	74	72	63	78	76	78	76	84	71	76	72	64	70	61	68	84	69
2007-01-01	78	92	78	87	79	79	77	80	70	86	75	74	58	78	80	78	75	83	74	79	72	65	70	66	68	83	69
2007-02-01	77	85	74	84	77	80	76	74	74	88	76	70	69	75	79	72	72	79	71	75	68	68	67	67	68	80	68
2007-03-01	84	90	79	89	80	87	81	80	81	89	81	77	78	84	83	77	76	86	78	79	74	69	72	70	73	88	72
2007-04-01	80	90	75	87	74	84	79	79	79	86	78	75	77	87	80	73	78	87	77	76	74	67	78	67	73	86	72
2007-05-01	76	78	71	79	70	79	80	80	85	88	73	75	70	82	78	72	76	91	81	81	75	70	81	71	74	87	72
2007-06-01	84	90	80	90	79	91	83	84	93	92	79	79	84	86	81	75	74	95	86	84	77	80	85	72	78	91	76
2007-07-01	75	84	69	83	70	85	75	75	90	89	70	69	66	82	75	72	72	92	79	80	76	79	77	69	74	89	71
2007-08-01	79	90	76	89	74	87	79	81	88	92	78	75	86	84	80	82	83	97	82	85	82	86	84	84	79	93	80
2007-09-01	78	87	79	89	77	85	79	80	77	88	75	76	83	82	79	77	81	96	80	81	80	77	82	79	78	91	77
2007-10-01	77	88	76	90	79	78	80	81	67	82	71	71	70	81	76	75	82	90	78	76	77	70	77	71	71	88	70
2007-11-01	78	93	78	89	80	77	84	83	64	81	73	70	61	81	77	78	81	85	77	74	74	67	75	68	69	85	69
2007-12-01	77	90	74	85	77	77	79	78	73	87	75	72	48	70	79	76	76	81	78	78	73	71	75	71	70	84	72
2008-01-01	79	92	81	88	86	85	82	79	74	85	78	75	56	77	82	73	79	89	81	80	73	72	78	73	77	89	74
2008-02-01	83	96	83	91	81	78	79	77	69	82	79	77	87	83	84	75	84	91	82	81	72	69	77	70	75	87	74
2008-03-01	74	84	71	78	72	72	75	72	72	85	73	70	73	70	75	67	77	86	73	73	67	69	72	71	72	82	71
2008-04-01	80	87	77	83	76	80	83	80	83	90	76	73	79	80	78	69	81	88	80	80	74	73	82	73	79	88	76
2008-05-01	75	85	73	82	72	79	79	77	81	91	73	74	83	82	77	70	80	92	79	79	75	73	77	74	76	86	75
2008-06-01	83	88	78	87	76	86	80	78	92	91	76	77	82	85	77	77	77	89	85	86	83	83	82	80	83	90	81
2008-07-01	78	87	72	82	76	85	77	77	89	87	76	78	82	85	77	74	80	92	84	87	80	78	80	80	77	90	78
2008-08-01	73	86	70	84	72	84	75	76	89	92	74	75	82	84	75	72	78	92	82	85	79	82	77	80	78	90	79
2008-09-01	79	92	76	89	76	88	82	78	82	85	77	81	91	84	82	82	85	95	82	84	81	80	82	79	79	89	78
2008-10-01	81	89	76	91	78	82	82	76	80	79	73	76	73	83	80	78	84	93	80	81	78	74	81	75	76	86	78
2008-11-01	80	90	74	89	75	76	77	75	69	74	73	74	66	76	75	73	80	85	76	74	72	71	73	69	71	84	72
2008-12-01	75	85	70	83	72	71	73	71	70	75	70	69	52	69	73	69	75	78	69	71	68	66	69	64	66	77	64
2009-01-01	76	89	74	85	75	73	72	69	68	75	72	72	48	73	76	70	77	80	70	73	68	67	69	67	67	78	65
2009-02-01	78	88	77	84	83	85	84	75	78	86	78	74	55	75	80	76	81	82	78	83	75	75	77	79	77	86	74
2009-03-01	77	90	78	83	79	82	78	71	78	83	77	77	71	85	79	76	85	83	79	80	74	73	77	76	78	86	73
2009-04-01	72	84	72	79	72	77	77	73	72	83	69	72	92	87	75	75	83	93	77	76	73	72	75	74	75	83	72
2009-05-01	65	78	65	73	69	76	74	71	73	83	64	68	65	82	71	70	80	86	75	74	71	66	74	73	72	80	70
2009-06-01	76	82	73	81	74	87	79	77	86	88	71	75	78	86	75	75	81	90	79	82	77	81	80	77	78	92	77
2009-07-01	69	82	70	79	74	87	76	77	84	89	70	72	77	88	73	74	80	89	83	82	80	81	76	80	80	86	79
2009-08-01	76	87	74	81	79	88	78	78	81	91	73	76	77	89	75	76	84	93	84	82	81	82	79	80	81	86	78
2009-09-01	71	88	72	82	78	82	79	79	70	89	67	70	74	85	70	72	80	90	78	78	77	76	80	76	73	87	76
2009-10-01	79	94	76	84	80	76	81	80	61	79	74	68	62	85	72	71	80	85	73	73	75	73	74	74	73	85	74
2009-11-01	81	92	77	87	81	81	82	79	70	86	79	72	60	82	76	72	78	85	75	78	73	71	70	71	73	86	74
2009-12-01	80	92	75	85	76	74	78	74	73	84	77	72	63	80	74	70	75	83	74	74	70	69	67	69	72	81	72
2010-01-01	81	91	78	82	81	79	82	78	75	88	77	75	63	78	78	70	75	82	76	75	72	68	75	70	74	86	72
2010-02-01	86	90	84	85	88	85	84	80	84	91	84	80	79	78	82	74	77	79	82	83	74	76	77	74	78	91	76
2010-03-01	77	88	72	81	78	79	76	74	77	85	75	72	66	78	75	66	73	74	77	77	69	72	72	71	76	86	73
2010-04-01	80	92	78	82	80	81	81	78	80	88	78	78	81	84	78	70	78	86	79	82	74	71	72	73	81	90	76
2010-05-01	79	90	75	82	79	82	79	79	83	90	77	75	81	84	79	71	77	89	82	85	75	75	75	78	83	91	79
2010-06-01	85	92	82	89	83	89	83	82	88	89	78	78	84	87	79	75	80	93	85	87	79	84	79	75	83	92	80
2010-07-01	72	88	69	83	71	86	77	76	85	89	73	74	74	85	74	72	79	91	82	84	76	82	73	75	80	90	77
2010-08-01	74	91	72	82	75	85	78	77	78	85	72	77	79	84	75	71	81	90	81	82	78	81	73	77	79	92	75
2010-09-01	77	92	72	84	75	84	77	76	81	85	76	77	82	87	77	74	84	88	82	83	80	83	76	82	81	92	79
2010-10-01	82	97	79	87	79	79	82	82	68	77	78	72	73	85	75	72	82	88	78	77	76	76	74	76	78	88	76
2010-11-01	80	94	75	87	76	72	82	83	70	78	76	71	68	80	76	73	83	85	73	76	74	69	71	69	74	81	70
2010-12-01	74	83	70	77	69	71	73	73	73	75	74	67	56	73	71	66	76	76	69	70	67	69	66	68	72	78	66
2011-01-01	84	98	83	93	79	80	81	84	70	76	86	74	78	81	79	74	80	91	78	79	72	70	71	68	72	90	68
2011-02-01	81	91	78	88	79	78	79	80	77	84	86	74	71	76	83	73	81	85	79	82	72	73	73	71	75	83	69
2011-03-01	76	92	74	88	74	75	79	79	66	78	82	69	77	83	75	68	77	88	73	74	68	71	74	70	76	85	69
2011-04-01	76	81	68	81	71	78	74	73	76	81	76	64	68	76	74	66	74	81	75	76	69	72	71	70	76	82	71
2011-05-01	86	93	78	90	82	88	83	79	88	91	84	74	84	84	80	72	80	89	81	81	75	81	79	80	86	93	83
2011-06-01	80	88	74	86	75	89	78	80	89	89	76	71	73	84	77	72	76	84	83	83	76	83	76	78	85	91	80
2011-07-01	77	88	73	85	73	85	77	77	91	87	77	73	76	86	77	76	77	90	82	84	80	81	77	80	84	91	78
2011-08-01	75	88	73	83	73	83	73	75	86	85	75	72	75	84	76	72	76	88	79	80	76	81	73	76	79	89	76
2011-09-01	74	87	71	81	76	81	76	76	79	80	73	70	68	84	76	70	78	91	81	79	75	77	73	76	78	90	76
2011-10-01	79	92	77	88	79	77	84	82	69	79	78	70	75	84	77	72	81	91	81	75	77	74	76	77	77	90	76
2011-11-01	81	93	79	91	83	82	86	84	78	84	81	78	71	85	81	79	84	87	84	82	79	76	78	78	79	92	78
2011-12-01	84	96	83	92	83	77	85	84	67	73	82	72	72	84	77	75	78	89	78	76	76	72	74	72	75	92	74
2012-01-01	90	96	86	94	85	80	84	83	82	86	87	75	76	82	83	79	80	83	84	82	75	74	77	74	78	91	75
2012-02-01	88	94	86	94	87	83	86	83	83	87	91	75	85	81	86	80	80	89	85	84	76	78	78	76	79	91	74
2012-03-01	81	88	78	87	81	79	79	76	80	86	81	75	74	78	80	73	82	79	81	79	71	75	76	74	79	86	73
2012-04-01	81	89	76	85	77	81	79	77	86	86	78	75	92	81	79	74	80	91	81	80	77	78	77	77	82	89	77
2012-05-01	80	85	71	83	79	83	82	82	86	87	79	74	84	81	79	79	78	91	83	85	79	78	78	81	82	88	78
2012-06-01	82	91	73	89	81	90	84	81	88	85	84	79	88	89	83	84	83	93	86	86	83	84	81	86	88	93	83
2012-07-01	72	84	65	80	73	87	78	80	83	83	75	73	77	87	78	79	74	90	82	80	77	81	74	77	81	91	77
2012-08-01	79	88	75	84	77	89	80	81	80	86	80	77	85	88	80	84	81	95	85	84	83	86	76	77	82	92	78
2012-09-01	73	86	70	82	71	81	76	79	74	79	76	69	72	85	74	68	74	92	76	74	73	76	71	74	79	87	76
2012-10-01	77	86	67	82	69	71	72	76	66	73	70	64	50	81	71	69	72	78	71	68	69	69	71	68	71	80	69
2012-11-01	83	91	74	88	75	78	84	86	76	77	79	71	78	83	80	74	80	88	74	74	75	74	79	72	81	91	76
2012-12-01	84	94	77	89	78	81	85	86	77	78	82	73	76	88	81	72	81	85	75	77	74	73	78	71	81	87	76
2013-01-01	85	92	75	88	80	80	85	84	72	79	82	74	60	82	85	73	80	82	76	79	71	70	72	67	76	84	71
2013-02-01	87	94	75	91	86	88	86	85	79	84	82	74	56	81	88	73	80	80	80	82	73	73	75	74	80	86	78
2013-03-01	80	89	69	86	79	82	79	78	78	76	77	72	67	83	82	71	78	77	74	76	71	70	71	70	76	85	70
2013-04-01	81	90	74	88	78	81	81	84	85	77	81	79	88	93	82	76	82	91	80	80	76	74	80	75	81	89	76
2013-05-01	80	90	72	87	80	89	84	87	88	86	78	75	88	92	79	79	80	94	85	83	82	81	84	80	86	91	81
2013-06-01	76	87	69	84	77	91	80	83	91	84	74	72	81	87	77	75	74	86	85	83	77	78	77	75	83	88	77
2013-07-01	71	85	68	82	68	89	73	76	87	78	73	74	78	81	74	73	76	90	79	78	75	77	75	76	80	89	75
2013-08-01	75	83	68	83	72	88	77	80	87	80	75	77	85	82	78	79	82	92	82	85	81	80	76	78	82	88	77
2013-09-01	72	90	67	84	78	84	79	81	72	76	71	73	75	82	75	74	80	90	79	79	77	73	74	74	77	88	75
2013-10-01	74	92	68	86	74	76	74	77	62	66	68	65	55	80	72	69	77	83	72	70	69	68	72	69	70	83	68
2013-11-01	73	90	68	84	77	77	80	83	67	73	71	68	75	77	75	71	78	80	72	72	71	73	77	72	75	83	73
2013-12-01	78	95	71	87	79	74	81	83	65	70	74	70	71	75	76	72	78	83	70	73	67	69	73	69	72	85	71
2014-01-01	70	83	62	76	70	68	71	72	65	73	69	66	35	67	74	68	74	71	69	72	64	64	65	64	66	73	65
2014-02-01	83	90	71	86	81	84	80	82	79	83	80	74	81	80	82	75	80	84	75	79	70	74	79	74	79	86	76
2014-03-01	76	89	72	84	75	81	78	80	76	78	76	72	86	84	80	71	78	82	76	80	72	73	77	74	80	84	75
2014-04-01	77	87	77	83	79	83	81	82	78	79	75	69	77	81	79	73	79	85	76	79	74	73	80	76	80	84	76
2014-05-01	86	88	81	88	86	90	86	89	87	83	80	78	94	86	85	79	81	94	83	88	78	75	85	76	82	89	77
2014-06-01	83	87	76	87	83	89	82	85	86	84	78	74	83	89	82	80	77	89	83	86	81	80	82	77	81	89	79
2014-07-01	75	86	68	82	72	86	75	78	81	82	73	71	69	86	77	77	73	88	80	82	78	80	77	75	77	86	74
2014-08-01	75	86	68	83	72	84	76	78	82	81	74	76	76	87	78	80	80	92	81	83	79	84	78	75	79	87	75
2014-09-01	73	84	71	80	74	85	78	79	75	80	72	74	75	86	78	77	79	89	80	78	78	74	78	78	78	86	75
2014-10-01	72	85	71	80	70	72	74	77	63	69	70	65	49	80	73	69	74	81	71	70	70	63	71	69	70	78	69
2014-11-01	77	88	75	83	76	76	81	84	67	78	76	72	70	79	79	73	77	79	74	75	72	68	77	70	73	82	71
2014-12-01	73	89	70	82	71	70	75	77	61	68	74	71	73	84	74	71	77	79	72	71	68	62	74	66	71	81	69

## Sheet: Total rainfall
Unit: mm	Taipei division										Northern division	Middle division				Southern division			Kaohsiung-Pingtong division				Eastern division
	Tamsui	Anbu	Taipei	Zhuzihu	Keelung	Agincourt Island	Suao	Yilan	Kinmen	Machiu	Hsinchu	Taichung	Yushan	Sun Moon Lake	Wuqi	Tainan	Chiayi	Alishan	Tongchi Island	Penghu	Kaohsiung	Hengchun	Hualien	Dawu	Chenggong	Lanyu	Taitong
2001-01-01	173.9	357.6	203.6	224	309	210	626.2	399.8	0	0	161	82.4	45.7	94.4	53.1	54.1	74.9	146.4	30.5	38.8	53	10	98	64.3	69.1	231.5	44.5
2001-02-01	62	295.9	24.7	185	220.4	49.4	285.1	104.2	0	0	20.5	4.2	10.4	3.7	3	0.3	1.4	12.6	0	2.3	1.7	33.5	30	45.7	86.4	263	15.6
2001-03-01	143.2	206.3	174.1	155.8	227.6	74.8	145.3	66.6	0	0	163.2	38.5	127.3	91.2	57	56.7	33.6	144	31	36.2	12.5	10.5	54	20.1	42.4	71.5	16.8
2001-04-01	166.4	235.8	177	164.8	179.7	281.7	184.8	142.9	0	0	229.4	201.6	186.5	200.6	207.5	47	83.6	220.7	70	92.3	7.1	11.9	144	37.6	140.5	153	52.1
2001-05-01	251.7	486.5	127.1	335.5	419.8	308.2	808.7	423.1	0	0	169.8	271.2	541	410.7	174	515.2	335.2	670.8	415	306.3	727	347	299.5	462.7	246	524.5	267.1
2001-06-01	116	81.9	105.9	61.5	185.8	75.3	287	252.4	0	0	46.8	225.9	480.3	347.3	168	530.9	391.9	503.2	206.5	265.8	350	610.2	213	524.3	311	382.9	460.5
2001-07-01	146.2	259.9	263.3	206	116.1	4.4	278.7	168.7	0	0	236.3	346.6	702.3	587.3	513.5	270	582.7	1031	114.5	73.8	606.5	431	451	362.4	286.2	407.5	240.8
2001-08-01	103.4	93.8	156.8	98.5	69.4	73.5	112.4	175.6	0	0	53.9	224.6	77.1	203.6	59.5	122	138.1	222.3	89	111.1	141.2	256.5	52	145.1	64.6	218	200
2001-09-01	1353.6	2871	1490.8	2976	1310.8	1086	1088	1212.4	0	0	1151.3	564.6	705.5	232.9	700.5	494.8	1322.3	951.8	295.5	512.7	647	717.5	994	462.3	707.6	479.5	582.4
2001-10-01	98.8	377.1	86.7	339.5	90	45.1	403.2	259	0	0	29.3	5.7	52.7	8.4	3	0	0.2	29.5	0	1	0	50.5	47	51.7	31.1	390	5.7
2001-11-01	22.9	158.4	15.9	131.5	155.5	4.7	309.9	70.2	0	0	6.7	2.8	94.5	15.1	2.5	1.7	9	64	4.5	5.8	3.5	6.5	16.5	14.5	70.9	182	9.1
2001-12-01	40.9	290	36.2	202	358.3	139.2	576	247	0	0	24.9	13.1	37.2	11.2	7.5	13.8	6.8	21	13.5	13.6	7	9.5	169.5	23.4	105.8	87.5	38.5
2002-01-01	46.9	132	65.2	90	177.1	63.1	91.8	49.7	0	0	30.4	29.4	36.5	42.9	4.5	15.2	34	92	8.5	14.3	29	14.5	73	50.6	34.7	239	25.9
2002-02-01	64.3	143.2	58.3	83	145.5	120.5	160.9	36.6	0	0	48.1	2.7	2	1.8	2	0	0	7	0	0	7	3.5	45	43.7	84	155.5	40.7
2002-03-01	182.2	241.5	130.7	191	204.5	104.6	83.2	45	0	0	121.3	19.9	33.2	35.1	8.5	0.8	3.1	45.5	2.5	6.9	6	39.5	42	30.4	44.5	122.5	21.3
2002-04-01	27.5	60.5	29.6	26.1	100.5	14.3	84.9	14.1	0	0	28.6	4.2	4.5	5.5	6	0	1.5	4.5	0	1.1	0	4	10.3	7.7	76.6	55.5	21.6
2002-05-01	86.4	128.1	92.8	107	97.9	205.2	136.7	82.4	0	0	91.5	270.7	349.5	242.4	205	287.6	199.5	382.3	65.5	68.5	231.7	171.4	49.5	155.3	111.2	136	126.7
2002-06-01	70.1	260.4	154.2	159.5	319.5	116.6	81	130.1	0	0	207.2	199	156.6	324.4	30	105	91.6	225.9	20.5	17.5	126.5	147.5	90	209.5	76.9	230	69.8
2002-07-01	260.6	633	314.1	606.8	273.2	745	408.4	454.8	0	0	199.1	355.8	637.4	357	265	505.5	676.1	591.9	124.5	340.1	134.8	306	242	332.2	133.5	183.5	169.5
2002-08-01	34.8	87.5	57.6	118.5	88.6	130.7	264.1	110.8	0	0	108.4	154.2	176.5	236.5	314.5	218.5	150.3	477.5	302	323.5	293.5	332.5	172.5	390.8	1096.8	385.5	808.4
2002-09-01	158	457	228.4	519	210.9	203.4	256.6	219.8	0	0	150.9	198	109.7	70.6	116	23.5	172.9	154	171	83	139	447	174.5	331	143.5	264.5	189.4
2002-10-01	52	307	61.4	228	294.8	80.5	546	244.2	0	0	32	12	111.1	32.5	28	0	0	52	0	0	0	11	118	44.1	63.9	431.5	3.9
2002-11-01	63.8	282	58.2	250.5	358	90.4	282.2	78.9	0	0	8.9	5.2	27	13.9	6.5	0	3.5	29	4	8.9	0	1.5	10.5	22.5	77.9	294	26.8
2002-12-01	131.2	381.5	95.9	351.5	336.8	90.8	266.5	184.9	0	0	64.6	64.5	58.7	93.2	94	56	59.6	134.9	71	76.8	70	135.5	35	84.3	142.6	281	56.6
2003-01-01	89.4	186	72.9	142.5	137.8	118.4	74.1	21.5	0	0	57.3	27.6	31.8	39.8	29.5	17.5	20.9	42.5	26.5	22.9	32	38.5	33.5	57.6	123.4	176	50.4
2003-02-01	24	64.5	20.2	38.5	102	21.4	64.9	9.2	0	0	22.9	18.9	11.7	14	37.5	7.5	21.5	18.5	18.5	50.4	3	7	38.5	19.8	56.3	208	7.3
2003-03-01	84.6	149.7	86.2	107.5	143.9	69.5	110.8	69.7	0	0	106.3	35.7	53.7	58.8	19.5	15	18.6	54.1	22	106.4	18	5.5	32	41.6	94.6	102	52.1
2003-04-01	134	223	132.8	175.5	203	77.5	245.8	175.5	0	0	193.3	153.4	205.2	191.5	137.5	74	105.1	288.5	113.5	97.9	60	19	109	60.4	103.2	107.5	41
2003-05-01	80.3	124	88.8	100.5	213.3	95.2	34.8	34.9	0	0	106.7	100.8	83.5	120.9	73	50.5	62.8	136	26	162.6	13.5	10.5	7	15	33.4	79.5	30.5
2003-06-01	109.5	330.5	201.1	262.5	224.6	166	310.1	244.8	0	0	295.4	297.6	575.3	427.1	150	418.5	301.1	828.5	168.5	112.8	536.5	439	79.5	432.7	87.9	360.5	93.7
2003-07-01	44.8	26.5	83	7	0	1.3	3.7	0	0	0	27.1	118.2	61.9	211.6	15	16.6	67.7	180	12	2.5	23	58	25	172.9	130.1	73.5	116.1
2003-08-01	59.5	155.5	163.7	158	85.3	114	112.4	89.8	0	0	14.4	171	204.2	236.3	51	238.4	273.7	330.5	220	223.2	345.5	468	144	707.6	445.6	494.5	513.2
2003-09-01	137.7	261.9	214.2	349.5	140.8	27.7	237.5	279.5	0	0	46.4	6.6	316.8	105.3	0	48.5	49.1	250	12.5	5	169.5	333	393	300.7	441.1	590.5	418.5
2003-10-01	60.6	236	70.3	249.5	168.7	126.5	331.3	183.3	0	0	2.4	0	75.7	64.4	0	2	19.1	105.5	0	0.6	69.5	51	250	94.9	141.2	242	125
2003-11-01	111	613.6	57.6	681.1	644.4	46.7	1047.8	287	0	0	3.4	0.8	99.2	9.4	0	10	1.5	64.2	0	1.8	55.5	452	223	275.1	221.4	590	219.5
2003-12-01	32.2	143	1.7	128.5	92	7.1	125.4	17.5	0	0	2.1	0	4	0.1	0	0	0	0.5	0	0	0	0	14	8.1	34.1	102.5	6.8
2004-01-01	124.9	230	121	138	179.5	113.9	60	34.2	12.6	25.5	71.8	19.8	18.4	30.7	9.4	3.1	4.6	40.5	1	3.7	3	9	66	17.4	51	164	14
2004-02-01	152.5	315	164.7	243.8	295.8	97.5	319.2	175.3	54.5	61	106.9	78.1	71.2	78.9	81	14.1	24.9	133.2	20.5	26.7	6.7	1	70	26.4	27.3	203.5	12.5
2004-03-01	190.9	310	182.8	237	449	195.1	225.6	155.8	31.3	154.5	157.4	85.2	90.5	104.8	68	6.9	27.8	108.7	11.5	24	2.5	3	84.5	16.7	62.4	143	28.8
2004-04-01	168.9	258.8	103.9	197.5	221.8	121.1	64.6	86.9	77.4	64.1	116.2	131.2	106.9	136.4	153	61.7	63.7	131.4	103	68.2	75	47	19.5	32.6	26.5	73	4.6
2004-05-01	142.4	209	261.8	163.5	231.7	62.7	137.7	158.8	162.5	77	175.6	164.2	285.5	218.8	78.5	86.5	53.4	377.4	35.5	82.5	201.5	78.5	179.5	142.3	181.2	215.5	148.5
2004-06-01	9.4	95	171.6	111.5	134.4	34.3	184	157.4	76.5	62	2.1	76.7	80.1	50.2	4	16.9	26.7	94.5	0	1.8	52.8	129	142.5	202.4	155.3	312	128.9
2004-07-01	212.2	350	194.3	273.3	190.2	192.9	208.1	155.4	135.2	49	364.8	1025.1	1077	958.6	416.5	375.7	728.9	1925	573.5	372.9	448.5	488	471	903.6	569.9	368	537.5
2004-08-01	402.6	898	555.5	1190	374	488.1	221.2	381	165.5	103	414.2	466.7	785.1	541.3	302.7	165.2	294.7	1015.5	117.5	188.2	192	261.5	51	114.1	70.6	149.5	102.7
2004-09-01	404.2	1375.5	704.4	975.8	679.8	196.1	628.9	458.5	196.5	343.5	640.1	155.8	220.4	186.7	150	275.7	98.6	261	423.5	353.1	297	383	347.5	470.5	275.5	272.5	195.7
2004-10-01	302	1067.6	182.3	762.4	443	196.5	269.3	213.7	1	3	115.9	8.7	17	5.6	7.6	0.1	1.5	9	0.5	6	1.5	0.5	121	18.5	76	70	2
2004-11-01	20.5	310.7	20.6	238.5	195.7	30.8	422.6	208	7.6	13.5	8.6	0	0.5	0	0.4	0	0	0	0	0.7	1	0	123.5	4	17.7	52	0.5
2004-12-01	171.3	557	166.9	347	491.3	198.4	465.9	371.5	14.4	59.7	88.2	49.2	185.6	92.8	54	102	86.2	96.2	171	87.8	158	149	307	217.9	301.2	164	269.9
2005-01-01	69	310	71	173.8	407.1	86.7	347.9	130.2	0.8	9.5	33.8	17.6	19.2	27	13.5	2.9	7	45.1	10	9.8	0	8.5	22	11.1	22.8	271.5	5
2005-02-01	259.5	418.5	299.8	327.9	605	171.3	371.3	358.7	73.9	129	266.9	155.2	34.5	173.8	196.2	48.1	140.9	249.3	65.5	58.3	43	7	109	30	46.6	87	41.4
2005-03-01	251.8	422	268.5	349.2	350.5	183.6	242.1	201.1	213.8	80.5	279.5	228.3	325.5	309.8	170	89	146.8	385.5	112.5	149.6	16.5	24	116	34.5	124.4	137.5	62.7
2005-04-01	49.4	91	72.4	62.5	55.8	23.9	21.3	81.6	68.8	28.5	27.6	46.7	91.5	134.4	45.5	35.1	57.3	95.5	54.5	30.9	4.4	5	34.5	13	84.6	101.5	24.3
2005-05-01	603.4	865	531	747	596.3	578	460.4	581.4	155.5	275.5	712.2	620.1	481.7	448.2	361.4	141.7	266.4	707.7	118	131.2	310	155.5	240	114.6	113.7	328	64.5
2005-06-01	271.1	288.5	278.9	275	208.7	107	118.5	198.8	171.5	151	241.6	566.1	593	372.9	389.3	1412.7	833.4	839.7	502	313	1030	494	212	644.3	309.3	292.5	360
2005-07-01	336.5	460	293.1	507.5	255.6	394.5	241	269.6	17	233.5	240.5	378.1	1201.8	509.1	202.7	716.3	703.5	1362.5	283.5	135	687	704.5	492.5	1105.8	173.4	160	227
2005-08-01	411.4	732.5	666.2	775.5	391.9	393	488.1	431.1	373.6	101.5	450.3	351.1	1138.5	772.8	268.5	393.3	415.5	1199.7	282	348.5	420	280.5	358.5	453.4	399	206	273.5
2005-09-01	162.4	578	266.5	524.5	475.1	163	438.2	353.3	326.5	133.5	41.7	161.3	378.7	152.5	99.5	210.8	310.5	590.5	280	332.7	202.5	492	709	872.4	318.7	330	304.5
2005-10-01	236.8	596.5	201	749.5	475.5	190.3	668.1	394.9	91.5	41	50.7	28.8	207.4	56.8	10.7	75	89.5	226.5	73	71.9	63.5	27.5	370.5	96.5	152.3	256	100.4
2005-11-01	46.2	256.5	28.7	273.5	139	56.5	349.4	144.1	0	15	9.3	5.9	96.7	26.1	4.5	16.5	5.7	48	0	0	21	85.5	54	103.5	81.8	188	81.8
2005-12-01	80	338	50.7	196	280.4	308	329.5	185	9.1	9.5	30.1	15.3	128.2	21.4	22.6	7.1	9.1	50.5	0	8.6	23.5	55.1	59	51.4	51.3	297.5	32
2006-01-01	82	318.5	60.8	221	392.9	200	725.8	377.1	19.9	6.3	43	28.9	73.2	50.2	19.4	27.5	8.5	48	2	8.1	5.5	20	132	30.1	78.7	461	35.7
2006-02-01	121.2	375	68.9	250.2	306.6	82.5	534.1	173.5	101.7	116.7	87.6	22.3	14.9	8.4	47.6	1.2	3.5	8.5	14.5	86.2	0	30.7	28.5	22	109.4	301.5	14.7
2006-03-01	214.7	306	162.2	210.5	272	168.7	124.2	137.8	133.4	117	167.8	93.4	186.6	151.3	59.9	11.4	59.1	232.2	40.8	47.1	11	4.1	116	39.1	47.1	146.5	37
2006-04-01	300.5	455	289.5	325.5	341.9	147.8	200.3	148.9	146.6	131.4	414.3	221.6	356	234.5	171.2	199	123.6	319.3	76.1	76.8	92.5	20.8	84.5	78.3	57.5	191	87.9
2006-05-01	322.6	539	316.6	399	494	306.3	520.8	329.9	487.4	325.5	345.1	316.3	552	443.5	258.5	211.7	148.6	703.5	100.2	74.3	107	260.3	310.5	281.9	285.9	229	224.8
2006-06-01	410.8	510.2	391	373	317.7	408.5	157.7	216.3	125.5	280	461.7	754.5	1552.4	879.6	392.5	483.3	800	1876.8	260	417.1	568.5	302.5	235.5	641.4	206.4	308.5	150.7
2006-07-01	157.2	464	185.5	417.5	87.8	73.1	330.1	142.1	263.5	185.3	162.5	328.9	889.6	691.7	238	581.2	629.9	1247	533.1	489.5	901.5	650.7	214.5	936.5	540.5	343.5	583.3
2006-08-01	164	272	127.8	229	223.9	130.6	175.4	237.8	72.6	82.8	52.1	117.4	240	181.5	7.5	173.8	199	296.3	45.8	118	159	244.6	314	154.8	186.2	219	279.3
2006-09-01	516.8	1012.5	367.5	1115	493.4	438.7	619.2	482.1	17.2	76.5	165.1	143.7	330.4	334	25	114.6	237	346.9	73	41.1	161	144	272	201	272.4	298.5	294.6
2006-10-01	12.8	179.5	36.7	157.5	74.5	1.1	189.7	32.7	0	1.7	0.1	0	57	2.4	0	4	6	44.8	0	0	1.5	4.6	99	54.5	61.7	112	25.7
2006-11-01	98.6	190	140.7	168.5	237.1	126.7	151.3	149.3	101.7	68.9	99	95.7	209.1	199	93.5	55.5	80.8	155.8	79.5	106.6	36	4.9	89.5	16.2	32.4	109.5	23.7
2006-12-01	189.3	746	141.2	572.5	481.7	199.9	819.7	302.9	75	76.4	129.2	49.2	58	52.7	59.5	4	21.8	51.7	19.5	42	2	2.9	5	18	58.6	197.5	14.9
2007-01-01	111.7	281.5	111.4	191.5	429	169.7	417.5	159.6	44	50.5	81.5	57	142.6	125.9	53.5	25.6	63.7	149.3	51.7	37	8	12.5	55	38	73.5	146	21.2
2007-02-01	64.4	133	70.5	106	110.9	109.1	80.6	53	22.5	57.7	64.8	24.5	78	30	21	17.5	17.5	49.5	25	29.4	7.5	38	9	37.6	25.3	49.5	16
2007-03-01	208.2	362.5	262.5	296.5	355.5	207.1	204.1	131.4	52.1	74.9	192.6	87.9	40.5	61.6	110.6	10.5	16.2	56.5	5.1	13.1	7.5	2.2	48	46.8	26.7	40	19.1
2007-04-01	221.3	351	198	240.7	204	149.6	149.6	124.5	159.7	161.1	225.2	136.4	198.1	195.6	116.6	36	86.4	241.5	52.5	71.1	24	2.7	74.6	18.6	39.7	58.1	39.4
2007-05-01	117	155.1	96.6	95.4	108.9	56.9	215.7	135.1	97.5	53.2	136.3	169.1	319.6	182.7	95	167.4	181.8	358.4	17.9	59.4	293.4	104.3	128.7	156.1	135.1	192.9	113.2
2007-06-01	759.5	837.5	709.9	812.1	661.6	511.3	416.6	356.6	373.3	193.3	488.9	735.2	527	720.8	683	333.2	306.6	633.8	146.9	96.7	276.8	215	163.5	213.9	165.1	158.6	123.2
2007-07-01	50.4	29.7	156.9	59.5	15.2	0.4	24.6	10.3	1.5	0	2.9	62	121.8	286.6	25.9	131.7	83.3	179.2	25.6	5.4	76	108.7	13.2	13	0.5	30.2	4
2007-08-01	261.4	511.7	576.2	494.8	295.8	181.2	817.8	519.4	200.2	222.6	187.8	516	1227.3	623.8	704.8	1138	828.2	1625.1	526.2	448.1	1229.3	1170.2	928.5	1254.3	635.6	823.3	618.9
2007-09-01	326.2	1111.1	367.8	955.1	386.3	337.6	618.1	429.8	15.3	22.2	200.7	315.7	500.8	276	164	135	210.4	539.4	46	34	125.5	198.7	347.7	478	529.9	327.5	362.4
2007-10-01	314	856	280.3	780.7	377.6	170.9	720.4	420.5	5.4	157.2	257	289.8	574.1	286.9	194.1	194.7	247.7	1157.6	155.4	169	92.5	46.4	295.6	192.3	193.9	279.4	95.3
2007-11-01	209.5	1118	155.5	1159.4	946.2	156.9	1434.9	711.7	16.3	48.5	104.1	22.6	102.7	30.5	17.5	17	22.1	47.4	13.5	14.7	53.5	240.8	425	292.7	448	614	300
2007-12-01	29	142	30.3	96	172.7	24.3	366.4	63.2	6.3	47.5	22.1	16.7	14.5	2	17.7	0.7	0	5.1	0	1.5	0	0.3	36.7	14.1	29.2	109.5	19.6
2008-01-01	107.5	352	85.8	313	474.2	128	457	125	29.5	74.4	72.7	15.2	161.7	72.7	7.7	32.7	31.2	103.2	24.4	22.8	14.8	4.5	69.5	34.7	43.8	243.4	32.8
2008-02-01	215.7	532.5	163.7	429.7	466.1	190.2	378.4	214.8	35.2	39.3	97.4	38.4	104.2	57.7	40.8	9.5	18.4	90.2	11.6	17.5	16.1	7.3	144	39.6	143	194.4	47.1
2008-03-01	78.8	158.5	127.9	113	150.5	114.5	214.7	142.3	20.2	64	186.9	34.1	70.8	42.5	32.7	25.5	12.7	64.8	3.5	26.4	15.1	57.9	116.4	32.7	72.6	161.6	22.3
2008-04-01	218.7	249	153	214.6	215.2	140.8	180.1	116.8	68.1	95.5	188.9	31.2	127.4	191	26.4	13.7	25.9	135.3	69.6	73.3	32.5	8.3	83.5	53.3	238.5	151.4	109.8
2008-05-01	221.2	308	319.1	281.2	340.5	159.4	100.1	135.2	63.3	136.8	210.6	332	273.8	409	229.6	41.5	67.6	377.8	31.2	63.5	106.5	31.5	72.1	74.6	136.4	150.9	55
2008-06-01	231	216.5	361.2	206.8	145.8	88.6	348.4	172.8	231.2	126.9	224.8	182.8	408.5	439.8	174.3	782.2	288.2	496.4	370.9	228.6	1199.7	653	170.4	508.7	244.1	502.7	327.2
2008-07-01	151.4	406	236.4	385	181.9	114.2	256.7	250.6	251.6	231.7	345.7	907.6	1024.3	968	401.8	526.9	1063.4	1573.1	302.1	767.2	653.1	532.4	620.2	419.4	213.1	251	159.1
2008-08-01	0.6	7	281.3	21.3	27.1	7.8	24.7	97.8	67.3	13.9	19.2	50.7	102.7	115.6	14.1	84.5	290	276.5	59.1	94.7	162	423.2	111.8	236.8	107.1	152	322.2
2008-09-01	1084	1808.5	957.1	1832	852.5	987.8	815.9	941.7	27.4	129.1	705.1	829.7	1558.1	1391.5	585.2	356.5	632	2525.8	149	124.1	293	181.1	555.2	448.2	271.8	474.2	308
2008-10-01	47.4	439.5	88.1	366.7	327	118.8	590.3	315	163.1	118.2	28.9	20.5	56.6	60.6	58	33	50.9	118.5	57	57	26.5	35.1	226.9	123.6	113.1	182.7	131.8
2008-11-01	167.6	722.8	155.9	488.6	362.9	46.6	418.1	263.8	62.5	27.8	67.1	24.4	144.3	78.8	28.3	42.9	23.3	100.1	12	28	72	65.5	80.2	66.2	111.5	450.5	99.9
2008-12-01	51.6	155	39.7	162.1	129.9	56.5	206.5	70.2	5.8	1.4	19.3	11.2	31.4	24.1	14.6	1.1	7	25	6.5	9.5	0	4.7	61.8	43.7	23.3	102.8	27.2
2009-01-01	52.7	313.4	36.1	228	446.1	77.8	282.7	129.5	3.1	30	9.2	0	0.6	0.2	0.2	0	0	0.2	0	0.3	0	29.5	50.6	26.7	50.3	68.5	13.2
2009-02-01	31.5	189	32.8	127.6	239.2	79.4	508	137	17.6	6.4	36.4	12.5	4.5	3	16	5.5	13	3.4	4.5	1.7	0.5	9.9	92.2	49.8	106.4	80.6	65.8
2009-03-01	182.7	257	192	203.5	297.3	138.9	150.4	132.5	117.7	99	179.5	161.2	126.5	154.1	182.4	39.1	84.9	253.6	62	65.6	30	13.8	92.8	44.8	90.2	194.3	47.3
2009-04-01	84.1	147.1	120.7	109.9	150.9	176	150.4	81.3	180.1	87.3	74.4	303	250.7	190.9	158.9	76	97	352.7	86	78.8	72.8	38.8	56.4	105.5	52.8	211.5	60.2
2009-05-01	15.1	27	24.7	20	74.6	37.8	91.6	41.3	31	50.8	25.7	20.5	99	70.2	23.7	5.8	9.4	95.2	18.7	4.2	14	2	141.5	10.4	29.8	87.6	78.4
2009-06-01	162.3	226	276.8	280.5	403.1	135.2	230.4	216.1	190.6	241.3	248.1	421.5	443.4	283	148.5	272	256.3	612.6	89	159.3	311.5	87.4	320.1	223.6	115.7	120.6	99.8
2009-07-01	14	34.5	140.9	38.8	65.1	41.8	139.8	66	77.2	143.5	48.5	83.5	185.2	146.7	72.9	139.5	201	140.3	128.9	109.1	200.5	298.6	198.6	432.8	385.3	146.9	412.1
2009-08-01	209.2	601.5	321.3	587.9	211.5	364.3	160.6	119	136.8	232.1	321.3	810.8	2189.9	784.5	336.5	765.9	947.2	3346	716.7	455.3	934.5	927.2	158.8	1297.6	182.5	290.8	184
2009-09-01	173.4	521	210.5	478.8	472.3	115.5	618.4	626.3	29.9	141.1	19	119.7	68.9	88.7	1.7	39.5	186.1	146.4	15	14.6	134.5	258.6	325.8	264.7	387.8	407.9	210.7
2009-10-01	202.4	836	196	774.1	611.4	100.6	1632.5	988.8	1.2	14.4	46.9	12.4	138.4	30	8.3	15.8	7.1	170.4	17.3	12.5	48.5	181	1032.6	204.8	351.2	488.6	155.2
2009-11-01	118.5	497.5	53.7	404	479.9	101.9	336.2	229.7	68.5	83.1	68.9	16	40.8	22	31.6	4	6.3	27.5	56.2	56.4	9	3	38.1	17.6	31.3	96.8	44
2009-12-01	75.7	210.5	63.7	150.1	203.2	57.6	381.3	162.7	30.6	41.6	41.6	17.6	41	24.5	16.6	3.5	18.2	73.7	3	12	0.5	4.5	28.1	6.5	30.8	125.9	10.2
2010-01-01	116.2	321	105.3	224.5	322.7	72.2	376.9	140.9	25.6	41.3	85.3	34.1	22.4	45.7	24.7	11.5	19.5	52.7	5	7.8	1.5	19.3	71.3	28.1	104.4	131.4	25.2
2010-02-01	187.6	275.5	232.6	232.2	368.6	119.8	169.4	179.9	95.9	154.9	225.5	118.3	42.5	115.2	93.7	32	53.8	199.2	13.5	20.8	10.5	0.2	81.4	11.3	71.4	116	12.6
2010-03-01	62.3	102.5	66.5	54.3	111.9	94.7	41.3	25.2	41.4	170	84	22.6	19.5	33.2	33.5	0.3	6.9	33.8	0.3	3.3	1	4.1	36.1	17.5	58.3	118	51.7
2010-04-01	156.7	227.5	112.5	176.7	222.1	263.8	188.4	117.6	118	293	168.5	158.4	203	185.1	111.9	28.1	69	224.1	18.7	30.8	48	19.5	59	110.3	41.9	107	45.3
2010-05-01	186.9	235	183.9	166.7	180.2	143.8	67	95	183.1	141.7	224	145.3	356.1	238	172.1	114	103.8	522.7	84	71.3	188	253.7	94.8	358.4	198.6	301.3	121.1
2010-06-01	455	584.5	419.6	455.1	321.6	207.8	208.4	154.4	187.4	208.9	349.1	529.9	371	474	312.3	283.4	269.8	457.5	40.5	137.1	257	196.8	61.4	83.1	73.8	137	52.9
2010-07-01	30.5	24.6	89.1	19.7	5	38.3	31.4	65.5	4.4	5.9	77.2	463.5	429.7	407.4	187.5	501.4	459.3	858.8	195.8	95.6	437	381.7	73.7	233	212.2	207.8	184.1
2010-08-01	196.6	471	388.5	464.3	242.6	472.2	310.8	151.1	8.4	19.7	130	203.5	126	222.3	108.8	210	208.7	366.3	49.2	8.3	164.7	278.3	60.2	139.8	50.2	406.2	137.1
2010-09-01	76.3	522	144.2	452.5	519.7	73.8	311.9	266.8	130.5	59.8	93.7	328.6	477	127.2	97.2	461	252.3	592.4	270.8	238.9	853	847.6	477.5	1037.2	701.4	364	779.9
2010-10-01	412.6	1492.5	345.4	1319.4	506.3	260.9	1861.2	900.8	129.6	50.7	80	2.1	159.2	9.5	0.7	69	15.8	194.4	56	52.9	175.5	413.4	629.2	456.1	428.1	839	503.8
2010-11-01	89.5	397.5	127.3	280.9	304.3	255.6	830.5	353	14.2	19.2	26.7	20.7	165.3	39	16	54	40.9	87.8	25.9	8.3	13	5.4	104.5	41.8	79.7	154	47.7
2010-12-01	100.1	261.5	63.4	224.2	198.6	91	341	92.2	34.1	41.1	61.1	27.4	52.1	35.5	24	14.5	32.7	64.9	10.5	13.1	11.5	1.2	20.2	13.3	22.4	68.7	12.6
2011-01-01	108.6	538.5	71.9	412.7	431.7	104	489.7	136.3	3.1	16.9	74.6	35.4	25	58	24.2	6.7	25.7	133.8	14	8.7	7.7	12.4	18.1	23.8	46.2	396.7	14.9
2011-02-01	104.1	185.5	68	122.2	267.2	57.7	206.5	50.7	19.1	55.4	63.1	27.6	40.7	22.2	33.3	7.7	19.9	62.1	19.5	10.8	3.5	18.5	57.8	26.3	25.2	124.3	16.6
2011-03-01	118.2	213.5	119.1	193.6	243.1	99.3	281	183	16	16.9	90	33.2	75.6	46.3	33.2	4.7	49.7	93.8	21.1	19.5	8	5	95.7	23.6	35.4	104.7	11.1
2011-04-01	51.6	88	27.4	63.5	70.3	24.8	43.8	12.1	21.7	39.6	19.7	5.1	38	23.5	2.3	26	4.6	28.7	35.5	9.2	29.5	40.3	64.2	76.3	69.2	106.1	61.6
2011-05-01	309.5	491	222	331.3	406.3	238.2	391.2	324.5	90.6	230.5	220.4	95	405.7	351.3	75.1	55.2	150	468.3	78.6	53.2	106	127.4	180.4	164.6	244.5	360.1	236.8
2011-06-01	175.2	469	284.6	461.5	148.7	294.7	74.3	149.2	114.7	58.1	174.4	151.3	296.2	217	42.2	304	148.5	333.6	92.2	61.1	392	339.4	83.8	568.9	307.8	251.1	469.7
2011-07-01	120.5	140.5	264.2	99.5	120.2	47	59.4	32.9	122.4	33.8	169.8	300.6	363.3	412.5	110.9	401.5	175.1	956.1	253.1	115.6	543	443.2	45.5	391.4	131.3	248.1	198.3
2011-08-01	93	172	166.6	156.6	94.4	68.1	246.5	211.7	185.4	71.6	62.7	256.3	485.6	241	75	172.3	112.8	648	194.1	142.2	367.5	1154.7	375	525	359.8	384.8	377
2011-09-01	25.1	180	51.6	161.6	52.7	11.8	141.8	44.6	36.9	4.5	9.7	99.3	45.8	73.5	6.9	5	109.5	164.6	2.2	0.7	71.5	101.9	148	146.9	180.2	230.6	110.5
2011-10-01	158.5	885.5	92.6	878	473.2	154.6	907.2	579.6	1.5	61.5	48	13.3	312	56	14.7	27.8	25.8	248.1	17.9	7.5	55	190.2	487	293.4	580.3	435.4	404.6
2011-11-01	237.6	787	231.2	585.7	896.1	325.7	762.1	622.8	167.9	185.2	221.1	150.7	369.6	177	158.1	203.5	180.6	392.5	196.6	161.7	172.5	134.1	517.5	396.1	679.9	585.3	559
2011-12-01	211.9	728.5	159.4	645	523.1	127.6	840.3	434.5	1	18.8	69.1	37.1	90.8	47	29.1	4.4	19.5	126	8.2	19.2	40.5	29.9	126.5	50.9	60.8	378.5	50.5
2012-01-01	185.1	455	157.4	372	533.4	166.6	351.2	175.1	60.6	179.5	140.6	57.1	63.1	77.5	62.6	5.5	23	114.4	13.8	10.5	0	0	53	11.4	60.3	184.8	22.3
2012-02-01	197.8	424	268.8	330.5	545.7	243.7	488.9	199	81.5	153.6	228.9	77.2	146	87.5	95.6	40	77.9	158.6	35.6	28.4	30.5	76.8	98.5	139	82.6	303.9	82.7
2012-03-01	84.1	155	85.4	96	247.6	81.8	267.1	106.7	22.1	115.5	96.6	40.8	29	34.5	22.2	6.5	14.7	35.2	17.4	7.3	8.5	3	95.5	46	130.4	60.1	37.9
2012-04-01	262.5	382	289.1	318.5	389.8	181.1	107.4	107.8	140.7	196.2	346.6	234.6	365	297.9	230.4	141.5	110.5	452.6	62.9	71.7	112.5	39.7	95	121.7	73.1	77.2	62.1
2012-05-01	384.7	497	231.2	382.5	351.6	314.5	738.2	656.6	126.1	165.2	251.3	267.9	438	549.5	132.4	404.5	192.5	679.1	143.7	192.7	283.5	449	398.5	184	261.4	501	140
2012-06-01	428.9	568	625.6	513.5	391	183.4	356.4	287.4	118.5	261	427.2	331.6	1007.6	902	273.1	803.5	498.5	1863.2	288.5	226	832.5	802.8	352.5	1199.6	434.2	461.1	550.3
2012-07-01	76.4	103.5	162.8	137.5	61.9	53	327.4	164.7	31.6	41.3	74.6	215.6	221.4	136.2	87.8	254.5	375	194.9	64.5	69.5	52.5	346	275.5	419.8	375.8	370.6	318.5
2012-08-01	576.5	930	518.9	785.5	364.5	240.7	481.2	551.3	38.7	302.3	608.5	726.2	696	635.5	552.5	635	699.8	998	108.7	175	756.5	1083.3	485.5	613.4	512.5	397.8	542.1
2012-09-01	297.3	354.5	85	206.6	72.5	52.4	227.4	69.6	59	187.7	82.3	34.2	108.7	119	8.5	18.6	81.6	251.3	0.5	0.3	54.5	74.9	72	116.3	150.2	116.8	129.8
2012-10-01	50.5	204	64	157.5	139.1	27.6	459.8	137.5	7.5	10	29.3	1.4	18.9	8	1	2.5	0	7.4	0	0	0.7	5	82.5	34.1	63.7	79.9	34.1
2012-11-01	244.5	338	232.7	272	308.3	187.9	180.9	137.3	125.3	222	308.4	144.8	247.6	148.3	134.7	95.6	85	257.9	116.6	92.9	46.5	36.5	101.5	59	119.8	371.2	108.5
2012-12-01	211	500.5	189.4	332.5	503.4	227.6	756.9	323.1	81.6	80.1	146.9	71.1	242.5	95	60	18	42.8	153.7	42.8	47.6	18.5	25.2	193	86.8	210	329.6	89.9
2013-01-01	112	373.5	93	282.5	521.9	243.5	669.8	195.3	0	3	52.9	11.2	19.5	20	12	7.5	15.1	32.1	16.5	7.2	0	37.1	58	62.1	62.9	430.6	80.3
2013-02-01	60	214	34.4	145.1	337.7	75.5	389.2	123.8	17.6	49.8	6.5	1.2	3	1	4.3	1.5	3.5	3.5	10.5	22.7	0	13.5	70	69.1	101	282.7	94.7
2013-03-01	73	119	49.1	85	112.6	73.1	96	35.4	73.7	113	94.5	62.7	77.2	29.5	49.6	5.5	42.4	75.4	26.2	23.5	23	3.5	56	3.8	13	33.2	5.5
2013-04-01	259.5	371.5	253	294.4	300.4	187	177.8	168.1	188.4	120	287.1	258.6	484.6	324.5	162	111.7	161.4	455.4	157.6	159.6	94.5	79.5	126	72.1	101	165	46.5
2013-05-01	456	565.5	338.4	459.4	424.5	363.2	257.1	230.5	297.2	182.3	390.9	356.4	838.5	738	273.6	286	376.7	1102.4	141.5	243.6	351	287.5	425.7	255.9	406	122.9	321.9
2013-06-01	61.5	81	203.1	109.4	128.5	217.8	140.8	81	151.4	168.6	114.9	72.6	137	137	70.9	233.5	81.7	187.1	141	86.5	87	183.5	175.5	480.9	275.8	68.8	417.5
2013-07-01	133.5	305	240.5	168.8	76.1	102.7	138.6	200.2	355.6	44.1	274.4	467.7	631.4	645.8	567.5	148.9	336.7	1182	48.2	55.1	185.5	239	42.5	328.1	97.6	313.3	172.4
2013-08-01	702	985.5	808.7	854.5	487.9	234.6	250.3	318.3	181.9	145.4	559.8	763	722.3	822.5	653.1	806.5	1367.2	1386.7	363	303.7	765.7	597.5	72.1	548.9	103.6	495.5	171.1
2013-09-01	152.5	588	143.1	495.3	287.3	106.2	271.1	335.5	27.9	23	23.3	44.9	329	111	22.1	60.2	134.9	295.4	23.6	9.4	93.5	450.5	489.6	383.1	451.6	431.6	292
2013-10-01	77	495	102.4	465	98.5	86.3	266.3	183.2	3.9	3.2	37.4	2.7	4	7	3.5	0	4.5	16.1	0	0	23	28	175.5	136.8	100.2	44.9	6
2013-11-01	41.5	420.5	46	267.5	368	170.5	858.3	299.6	47.9	72	36.9	22.6	136.1	19.5	17.9	6.1	10.2	85	35.7	21.5	17	59	184.5	163.5	177.4	214.5	208.9
2013-12-01	215	687	229.7	451.1	624.8	160	749.8	381.9	55.3	109	164.9	69.4	152.5	78	84.9	21.1	46.2	145	7	14.2	48	119.5	95.5	59	81.9	715.3	51
2014-01-01	47.5	142.5	21.8	107.5	64.9	12.4	112	39.7	0	1.2	17.1	2	0.8	0	0	0	0	0.5	0	0.1	0	1	4.5	21.7	64.5	57.9	9
2014-02-01	287	452	198	331.2	478.6	227.1	304.6	193.1	84.3	109.1	150.9	45.2	91.5	68	43.8	9.5	35.6	116	12	13	16	12.5	71.1	41.4	92	282.9	65.9
2014-03-01	111	220.5	147	166	239.8	114.3	116.8	99.3	52.2	95	129	57.5	87.2	80	35.7	27.6	55.8	149.5	81.8	66.4	67	61	62	69.9	81.3	95	35
2014-04-01	93.5	168.5	98.1	111.5	140.5	60.3	109.7	105.1	53	86.2	62	15.6	49.5	48	17.6	12	24.5	86.7	19.2	23.9	27	12	103.5	25.5	64.8	112.8	34.6
2014-05-01	697.7	855.5	634.7	771.2	482.1	289.7	374	351.2	300.8	205.1	339.3	659.6	678.4	718.2	494	181.5	243.6	759.9	153.4	195.8	198.5	40.5	235.5	40.8	120.3	462	101.6
2014-06-01	177.1	353.5	384.4	316.7	344.5	127.8	153.9	210.5	148.5	160	129.2	181	336.5	478.5	125.1	134.3	386.7	477.8	121.5	151	235	323	66.5	273.7	167.7	583.5	254.5
2014-07-01	124	273.5	222.1	228	152.6	31.7	179.8	208.2	106.9	75.9	66.8	149.1	430	375	163	123.4	203.7	647.6	71.3	268.6	309.5	123	333	206.5	429.2	498.5	221.9
2014-08-01	68.5	72.5	84	87.4	81.2	137.2	31.7	137	115.1	76.4	62.7	278.3	141.3	239.5	219.9	682.1	253	447.7	120.3	62.3	902	426.5	23	85.7	184.4	110	145.5
2014-09-01	70.5	359	198.9	232	141.4	72.2	349.2	348.6	1.6	32.5	55	47	157.5	127	24.5	88	105.8	272.9	43.7	17.8	172	427.5	177.5	406.7	281.8	175.7	261.5
2014-10-01	49.5	226	25.5	255.5	27.5	3.6	151.6	54.2	0.4	4	63.3	0	15.8	0	0	1.5	0	2.2	0	0	0	47	33	12.1	42.8	101.9	16.2
2014-11-01	71	441	46	362	183	77.6	394.7	201.8	6.7	27.7	15.6	0.8	31.6	4	2.6	0.2	2.9	38.7	11.6	0.2	1.5	6	66.5	50.7	62.7	302.4	29.7
2014-12-01	96	323.2	86.8	237.7	237.9	112.1	445.4	146.3	36.3	35.1	59.4	30	129.3	53	28	8	30.5	172.9	23.2	20.4	13.5	9	50.5	29.1	62.1	177.7	18.8

## Sheet: Total rain days
Unit: day	Taipei division										Northern division	Middle division				Southern division			Kaohsiung-Pingtong division				Eastern division
	Tamsui	Anbu	Taipei	Zhuzihu	Keelung	Agincourt Island	Suao	Yilan	Kinmen	Machiu	Hsinchu	Taichung	Yushan	Sun Moon Lake	Wuqi	Tainan	Chiayi	Alishan	Tongchi Island	Penghu	Kaohsiung	Hengchun	Hualien	Dawu	Chenggong	Lanyu	Taitong
2001-01-01	15	22	14	21	20	15	20	19	0	0	11	6	7	9	5	4	5	8	4	6	4	3	15	9	12	18	5
2001-02-01	14	18	9	16	17	15	18	11	0	0	7	3	3	3	3	1	1	4	0	2	2	7	9	13	19	20	7
2001-03-01	18	19	18	16	18	17	12	12	0	0	15	7	8	8	6	3	4	7	3	6	4	4	14	7	13	11	6
2001-04-01	18	20	20	15	19	18	22	20	0	0	18	15	15	18	14	9	11	15	9	15	5	5	16	16	20	19	11
2001-05-01	16	23	19	18	21	21	26	24	0	0	15	19	23	23	14	11	12	24	13	15	15	14	23	18	20	20	18
2001-06-01	12	10	16	11	15	11	17	16	0	0	9	18	20	24	10	15	18	23	8	9	12	15	12	15	12	17	14
2001-07-01	15	12	15	12	11	4	14	12	0	0	8	16	18	19	7	18	18	21	10	7	15	17	11	16	12	16	12
2001-08-01	8	12	10	12	11	10	11	10	0	0	5	11	11	17	3	15	15	21	6	5	13	9	6	12	5	12	5
2001-09-01	23	27	23	24	25	23	21	22	0	0	19	16	20	16	15	17	14	20	11	14	17	17	20	20	21	19	23
2001-10-01	9	18	11	17	15	8	18	16	0	0	2	2	7	5	2	0	1	5	0	1	0	5	11	8	11	17	4
2001-11-01	9	17	9	17	15	5	16	13	0	0	3	3	6	3	2	2	3	4	2	2	2	4	7	8	17	19	8
2001-12-01	13	21	10	19	17	17	16	14	0	0	7	5	8	6	2	2	2	5	2	5	2	4	8	10	13	15	7
2002-01-01	11	14	11	12	13	12	15	12	0	0	8	4	7	6	4	4	3	6	3	6	2	2	12	8	11	16	6
2002-02-01	9	14	9	12	13	13	18	12	0	0	6	4	2	3	2	0	0	2	0	0	1	5	16	11	17	12	8
2002-03-01	13	14	12	13	13	10	14	12	0	0	9	8	7	9	6	3	5	7	2	6	4	9	10	8	11	14	9
2002-04-01	8	11	9	6	12	10	15	10	0	0	6	6	3	5	3	0	1	2	0	1	0	1	6	9	15	8	6
2002-05-01	8	14	8	9	13	8	13	10	0	0	6	9	15	15	7	10	7	17	8	7	11	14	7	12	13	15	15
2002-06-01	12	15	11	12	16	12	15	14	0	0	10	10	17	21	8	9	8	17	5	5	7	9	11	9	10	9	7
2002-07-01	12	11	13	11	8	10	10	12	0	0	12	17	20	21	13	17	19	22	9	11	14	14	10	11	8	16	9
2002-08-01	11	11	8	10	9	13	11	11	0	0	10	17	11	18	10	13	10	20	8	6	14	14	10	12	9	13	9
2002-09-01	14	17	14	16	15	17	18	15	0	0	10	10	19	11	6	8	10	16	9	7	11	10	15	15	14	20	13
2002-10-01	11	19	13	15	16	17	19	19	0	0	7	5	14	9	4	0	0	10	0	0	0	3	14	9	13	28	4
2002-11-01	13	16	14	15	15	12	13	15	0	0	8	3	7	3	3	0	2	5	2	3	0	2	4	6	11	21	7
2002-12-01	14	19	14	17	18	14	17	17	0	0	7	8	10	9	6	5	6	10	6	7	7	8	11	16	14	23	9
2003-01-01	10	15	9	14	9	10	16	9	0	0	9	4	5	8	3	3	2	6	2	5	2	8	9	14	19	16	11
2003-02-01	10	14	8	10	11	10	12	9	0	0	7	2	3	2	1	1	1	3	2	3	1	2	6	7	15	14	4
2003-03-01	15	19	13	16	16	16	17	15	0	0	10	7	6	9	8	3	5	10	3	8	2	3	12	11	18	17	8
2003-04-01	12	17	13	16	15	14	17	14	0	0	12	12	17	15	10	4	6	14	9	8	4	4	12	12	16	17	11
2003-05-01	8	13	9	9	14	12	14	14	0	0	9	8	8	9	6	3	4	11	4	5	3	3	6	10	15	14	12
2003-06-01	14	14	15	14	16	13	17	16	0	0	12	10	19	20	10	9	8	18	12	13	17	17	11	16	14	13	13
2003-07-01	4	4	9	2	0	1	2	0	0	0	5	7	11	14	3	3	5	18	2	3	1	6	2	11	5	6	7
2003-08-01	8	12	13	11	9	8	8	10	0	0	10	17	18	21	11	15	17	23	7	10	15	19	11	15	13	17	12
2003-09-01	10	15	12	14	15	8	18	14	0	0	6	4	15	12	0	6	10	14	4	4	12	14	11	18	15	17	12
2003-10-01	8	11	9	10	9	8	18	12	0	0	3	0	11	6	0	2	1	9	0	1	5	8	10	13	15	13	9
2003-11-01	17	23	14	22	23	21	25	22	0	0	3	3	11	5	0	2	1	8	0	1	4	8	16	13	18	22	10
2003-12-01	7	15	3	9	13	5	14	10	0	0	2	0	2	1	0	0	0	1	0	0	0	0	4	10	13	16	5
2004-01-01	14	21	15	16	15	14	15	16	6	6	10	7	5	11	5	4	5	9	1	3	1	4	12	11	13	28	3
2004-02-01	8	8	8	9	8	7	13	9	7	9	8	7	6	7	7	2	6	8	4	6	1	2	12	14	12	18	4
2004-03-01	18	22	16	19	23	21	23	21	10	10	15	10	10	12	9	8	8	10	2	8	2	2	13	14	18	21	9
2004-04-01	11	13	8	9	12	9	12	12	9	10	8	7	12	13	6	6	8	8	7	6	4	5	5	9	7	13	5
2004-05-01	12	14	14	11	13	10	20	15	9	9	13	8	13	17	5	8	7	15	5	5	7	7	10	11	11	18	12
2004-06-01	9	16	14	12	11	10	12	12	9	4	3	5	9	12	3	7	7	12	0	2	8	10	10	7	12	14	12
2004-07-01	12	12	12	9	8	7	7	7	9	3	11	17	18	20	14	14	15	24	11	11	14	18	8	18	13	19	13
2004-08-01	11	14	16	15	11	7	13	12	11	5	14	18	14	17	11	11	14	20	10	8	17	12	13	9	8	12	10
2004-09-01	15	19	18	20	19	10	15	16	10	11	16	10	15	13	13	10	9	19	9	10	9	18	18	18	17	20	15
2004-10-01	15	17	14	18	13	9	16	13	1	3	5	2	2	2	2	1	1	4	1	1	2	1	4	10	12	9	3
2004-11-01	5	17	6	15	15	14	17	16	3	5	4	0	1	0	1	0	0	0	0	1	1	0	9	7	8	12	1
2004-12-01	16	24	14	21	20	15	23	20	5	5	8	3	3	5	3	2	3	2	3	4	3	3	8	10	10	17	5
2005-01-01	16	21	13	19	23	21	17	17	3	4	6	4	4	8	3	1	2	7	3	2	0	3	9	8	9	20	6
2005-02-01	18	22	18	20	26	23	25	22	12	17	16	14	6	11	10	7	8	9	6	10	4	2	19	6	13	16	7
2005-03-01	15	17	15	16	15	14	16	15	14	11	19	16	16	18	15	12	13	16	10	13	6	5	17	9	14	20	9
2005-04-01	12	11	13	11	15	9	12	12	8	12	9	7	8	15	6	5	6	11	4	5	2	1	14	7	16	13	6
2005-05-01	16	19	16	19	21	19	26	24	17	19	14	12	21	22	11	9	14	21	11	9	13	13	20	16	18	14	14
2005-06-01	16	16	16	13	15	11	19	17	14	12	14	21	24	22	16	22	21	24	14	15	22	19	12	21	14	19	13
2005-07-01	7	7	12	7	5	4	7	6	7	6	7	11	11	17	7	7	13	14	7	7	9	13	4	10	8	12	8
2005-08-01	13	14	19	15	11	11	9	11	10	13	15	21	19	22	13	17	20	24	11	9	17	17	10	17	13	18	16
2005-09-01	9	11	8	11	13	7	12	12	5	4	10	9	7	11	3	5	9	17	5	5	8	16	12	20	11	15	9
2005-10-01	17	23	20	23	16	13	24	21	3	6	7	4	9	9	2	4	5	8	2	3	8	8	9	14	17	20	10
2005-11-01	7	11	7	11	14	13	15	13	0	5	5	4	3	5	1	5	2	3	0	0	3	4	9	8	6	17	6
2005-12-01	15	22	15	22	21	17	25	18	2	4	9	4	10	11	4	3	4	9	0	4	4	3	12	9	11	23	5
2006-01-01	16	24	15	21	24	20	26	24	6	7	10	7	6	10	5	3	5	7	2	3	3	3	15	9	17	23	8
2006-02-01	17	23	10	19	20	14	20	21	8	10	6	4	5	5	3	2	1	2	2	4	0	4	15	12	17	22	9
2006-03-01	14	14	15	13	18	14	20	16	15	16	15	13	11	15	11	6	8	14	8	10	5	3	18	10	15	18	13
2006-04-01	14	18	18	16	16	15	20	16	15	15	14	14	17	17	12	7	11	15	8	11	6	6	16	10	20	18	9
2006-05-01	16	21	19	20	17	19	21	24	20	17	16	14	27	19	12	10	10	25	9	12	8	9	15	12	19	14	15
2006-06-01	11	14	16	12	9	11	15	12	17	15	13	18	23	23	13	13	23	25	7	9	11	18	14	16	13	19	10
2006-07-01	9	11	14	12	13	7	12	11	8	9	11	16	17	20	9	14	16	20	11	7	16	19	12	13	11	15	14
2006-08-01	11	11	11	11	10	7	9	11	8	8	5	14	15	18	6	12	15	19	5	6	11	16	7	8	8	15	9
2006-09-01	14	19	17	19	18	11	18	17	7	6	11	14	21	20	7	13	12	22	10	8	12	11	16	11	14	14	14
2006-10-01	8	16	4	15	13	2	16	13	0	2	1	0	3	2	0	1	2	6	0	0	2	4	11	13	15	12	6
2006-11-01	13	19	17	18	17	10	19	19	7	11	13	14	11	14	10	3	9	13	6	7	5	2	16	5	6	18	7
2006-12-01	11	25	11	23	20	17	25	20	4	5	6	4	6	6	3	2	3	6	3	3	2	2	6	10	14	20	7
2007-01-01	13	23	9	20	18	17	21	19	5	9	11	8	8	8	6	5	8	8	6	6	5	4	11	10	13	18	11
2007-02-01	12	12	9	8	10	11	14	12	4	10	7	6	4	4	5	3	3	4	2	4	3	5	9	6	5	13	7
2007-03-01	17	20	17	17	20	19	17	19	11	16	14	13	10	12	9	3	5	10	3	5	3	3	13	11	18	13	10
2007-04-01	17	20	17	18	18	15	18	17	13	15	15	15	17	18	12	6	11	16	10	12	3	4	15	5	14	11	11
2007-05-01	11	11	13	12	14	4	17	14	8	10	9	15	16	17	10	11	10	19	4	9	9	12	15	8	17	10	12
2007-06-01	18	19	19	19	19	15	19	20	19	14	17	17	26	28	13	15	14	26	12	13	18	20	16	17	14	15	18
2007-07-01	6	6	10	9	4	1	2	4	2	0	6	9	21	17	4	8	12	20	3	3	10	13	4	4	1	8	1
2007-08-01	19	22	23	20	18	14	17	18	14	17	16	20	26	27	16	22	24	28	15	13	20	21	18	24	19	24	20
2007-09-01	14	20	18	19	15	12	22	19	7	9	7	11	19	20	7	11	16	22	6	7	16	14	17	16	21	16	14
2007-10-01	13	25	13	24	21	14	25	21	2	4	6	5	10	7	5	6	6	11	3	2	5	9	16	15	16	22	13
2007-11-01	15	24	17	25	19	16	26	26	6	4	8	7	8	8	4	4	4	8	4	7	5	7	16	8	18	23	7
2007-12-01	7	21	4	18	19	13	21	15	4	4	3	2	3	2	2	2	0	2	0	1	0	1	7	9	10	18	6
2008-01-01	14	21	15	20	22	19	21	20	8	9	12	7	9	10	8	5	7	9	8	10	4	6	22	12	18	24	14
2008-02-01	23	28	22	26	25	21	22	20	9	9	17	11	12	17	7	4	5	12	5	8	4	4	23	14	19	24	11
2008-03-01	15	13	12	13	14	15	13	15	6	12	12	9	10	10	6	2	5	10	2	5	2	4	19	14	18	14	12
2008-04-01	16	18	15	15	15	18	18	19	10	16	14	10	16	17	9	5	9	18	6	6	8	4	17	9	13	12	12
2008-05-01	10	15	16	15	16	15	22	21	11	12	12	15	18	19	11	8	10	19	7	7	8	7	13	14	16	10	10
2008-06-01	16	18	20	19	15	18	18	17	17	14	13	19	19	20	10	15	14	18	16	14	16	18	13	15	13	16	12
2008-07-01	9	9	10	10	7	9	8	9	9	7	12	17	17	17	13	17	15	24	13	11	15	16	8	16	9	15	13
2008-08-01	1	4	8	7	6	2	6	6	5	7	5	11	13	12	8	10	12	17	7	7	16	12	9	13	11	15	14
2008-09-01	15	19	19	20	18	17	21	16	6	12	12	16	23	17	10	14	17	23	4	6	17	15	22	20	20	18	16
2008-10-01	6	19	9	20	17	12	24	20	1	6	2	2	13	8	2	1	3	10	2	2	1	9	22	10	14	18	11
2008-11-01	11	22	14	21	18	13	20	20	2	2	6	5	9	8	3	5	5	10	2	4	5	6	10	9	12	24	10
2008-12-01	8	14	8	14	14	10	19	11	3	4	5	4	7	5	3	2	4	7	2	2	0	4	7	7	11	16	9
2009-01-01	12	20	13	15	17	15	22	15	1	5	6	0	1	1	1	0	0	1	0	1	0	8	8	9	18	13	4
2009-02-01	10	15	8	15	17	13	18	11	6	6	8	1	2	1	2	1	1	3	1	3	1	6	11	15	13	11	12
2009-03-01	18	18	19	16	18	18	17	14	13	18	17	10	8	11	11	3	10	10	6	9	2	2	15	8	15	20	9
2009-04-01	16	18	14	15	15	13	20	11	10	16	14	13	15	15	10	5	9	17	7	11	6	8	15	15	14	17	12
2009-05-01	6	7	6	6	10	7	12	10	6	10	2	5	12	7	2	3	5	13	1	2	3	2	10	5	9	10	6
2009-06-01	14	16	14	13	15	10	12	14	13	15	8	14	15	17	11	12	12	20	5	9	14	19	9	12	9	16	12
2009-07-01	5	7	10	11	12	6	9	9	6	7	6	9	15	16	9	9	12	15	10	7	15	18	10	11	13	12	12
2009-08-01	10	13	13	14	12	13	12	11	9	11	9	14	15	17	12	11	18	21	9	9	14	16	10	12	11	16	8
2009-09-01	12	18	11	18	17	11	16	20	5	16	6	6	8	10	5	6	10	13	5	8	11	17	16	17	14	17	15
2009-10-01	12	23	15	21	19	13	24	21	2	4	7	3	7	4	3	2	3	8	3	3	3	8	15	11	9	13	10
2009-11-01	17	25	14	24	23	19	24	18	4	10	10	2	7	5	5	2	3	5	3	5	2	3	12	6	12	19	4
2009-12-01	13	17	15	16	18	12	19	14	11	7	10	9	8	7	8	3	7	8	3	9	1	2	12	2	6	22	8
2010-01-01	13	21	15	20	19	17	21	20	7	12	11	9	6	9	9	3	7	8	3	5	2	6	18	12	16	20	13
2010-02-01	15	16	13	14	18	17	19	15	14	18	15	11	6	13	12	6	11	9	5	7	3	1	15	9	11	10	9
2010-03-01	9	10	6	10	13	11	18	12	7	16	7	4	4	7	3	1	3	4	1	3	1	2	8	5	13	16	7
2010-04-01	19	20	18	19	19	19	21	19	19	16	18	16	17	18	13	8	11	16	8	6	7	4	17	12	15	15	12
2010-05-01	12	17	14	12	14	12	17	14	14	18	13	10	16	14	11	4	8	14	5	12	7	11	13	17	16	16	14
2010-06-01	22	21	23	22	21	19	20	20	16	18	15	17	20	21	17	12	14	19	5	11	11	13	16	13	16	11	11
2010-07-01	4	6	12	9	5	5	7	9	2	4	6	16	18	19	6	12	16	20	9	7	10	16	8	13	8	15	15
2010-08-01	12	12	13	12	12	11	14	11	3	3	9	20	17	20	9	17	21	22	9	4	17	21	11	14	12	21	10
2010-09-01	11	14	15	15	11	13	18	14	13	13	10	15	18	14	13	13	16	24	9	7	12	20	16	15	15	19	15
2010-10-01	17	21	19	20	21	19	25	22	7	8	11	3	19	5	4	4	3	13	3	5	9	17	15	21	24	21	17
2010-11-01	13	20	14	19	20	15	22	21	4	7	9	7	9	6	6	3	6	7	5	6	2	4	15	8	15	21	9
2010-12-01	6	8	6	9	8	8	11	10	3	6	6	3	4	5	2	1	3	4	1	2	1	2	9	3	13	15	6
2011-01-01	19	29	25	29	30	25	28	28	3	8	16	5	5	8	7	4	7	8	5	4	5	5	11	8	14	29	6
2011-02-01	13	19	14	15	18	15	13	15	4	10	9	8	6	6	7	4	5	8	5	5	2	4	11	7	13	15	6
2011-03-01	14	19	12	19	19	15	21	19	4	10	10	8	6	10	8	3	7	9	5	6	4	3	15	13	14	21	11
2011-04-01	9	8	7	6	11	6	13	7	6	5	8	5	4	5	3	3	3	7	2	3	3	1	11	7	16	10	13
2011-05-01	16	18	18	18	18	15	20	16	16	17	17	16	23	17	14	5	9	21	7	8	7	12	18	17	22	20	22
2011-06-01	10	12	13	11	11	8	10	11	9	12	10	11	15	16	8	9	12	18	7	8	9	12	8	14	12	14	13
2011-07-01	9	11	14	10	12	8	11	8	10	7	12	13	21	17	11	13	16	25	14	12	14	16	8	12	14	12	14
2011-08-01	10	11	17	14	12	5	8	6	6	9	11	12	20	15	8	10	11	21	7	5	10	14	7	8	10	13	9
2011-09-01	6	14	9	12	13	5	16	11	3	3	2	9	10	9	5	2	8	12	2	2	8	12	8	14	12	18	11
2011-10-01	14	24	13	24	21	15	25	23	3	10	9	5	15	10	6	7	5	14	3	2	7	9	15	15	13	22	15
2011-11-01	16	24	18	23	24	23	27	25	8	15	14	10	13	10	9	9	8	15	8	9	10	14	15	16	18	23	16
2011-12-01	22	27	20	26	27	20	29	23	1	7	14	7	10	10	5	3	8	16	3	5	6	8	17	15	21	29	14
2012-01-01	18	26	16	26	27	20	26	20	12	16	15	10	8	10	10	5	10	14	9	9	0	0	15	9	13	24	9
2012-02-01	19	24	15	22	24	21	26	20	13	19	17	10	13	11	9	7	10	13	9	10	7	11	14	16	18	25	13
2012-03-01	13	17	13	12	20	17	22	19	13	14	14	5	4	8	8	2	4	4	3	5	2	4	19	17	19	8	14
2012-04-01	20	22	23	21	23	21	19	18	16	18	19	17	18	22	17	9	13	17	11	16	10	8	18	18	18	12	16
2012-05-01	16	17	18	17	17	15	23	20	15	17	16	14	21	18	14	14	13	17	11	10	15	11	21	18	22	20	16
2012-06-01	15	17	16	16	22	13	22	16	13	14	16	18	22	22	17	17	17	24	15	12	19	22	19	23	21	23	21
2012-07-01	4	7	8	6	13	7	16	10	6	7	10	14	21	19	8	10	14	18	6	7	14	19	10	13	11	16	10
2012-08-01	15	20	19	18	21	15	17	16	7	13	14	21	22	17	14	22	26	26	9	12	22	23	12	22	11	21	14
2012-09-01	11	12	11	12	13	7	13	10	6	12	8	5	15	7	4	5	5	14	1	1	3	10	8	13	15	21	12
2012-10-01	8	13	7	13	9	5	15	14	2	1	2	3	4	3	1	1	0	3	0	0	1	4	9	17	13	9	8
2012-11-01	14	18	15	17	16	14	24	19	13	13	14	11	15	11	10	9	10	14	8	9	5	3	18	15	20	19	15
2012-12-01	16	24	18	23	24	22	25	23	9	13	12	13	9	12	12	6	7	10	6	10	4	8	20	15	24	27	13
2013-01-01	13	22	13	21	22	16	24	21	0	7	12	8	5	7	7	4	4	8	4	6	0	8	14	13	18	20	8
2013-02-01	10	19	5	18	21	18	22	13	4	11	7	2	3	1	3	1	2	2	1	1	0	6	14	15	18	14	17
2013-03-01	12	18	11	15	16	12	15	14	10	14	13	14	10	9	10	5	8	8	6	8	5	2	10	7	16	11	4
2013-04-01	19	20	21	20	22	17	20	20	18	16	21	21	22	20	18	8	17	20	13	19	8	3	19	12	22	17	16
2013-05-01	11	17	16	15	15	16	23	18	13	19	16	18	26	25	14	14	14	25	12	16	14	15	24	18	21	16	18
2013-06-01	9	10	15	12	13	11	11	12	13	10	9	14	18	17	12	7	9	17	6	5	9	11	12	10	10	12	12
2013-07-01	5	5	11	6	3	5	9	7	10	4	11	21	19	21	11	9	20	25	8	6	12	17	8	16	11	19	10
2013-08-01	11	11	13	12	11	9	12	11	12	7	11	14	20	16	12	15	21	24	12	12	17	21	15	18	15	21	16
2013-09-01	11	15	10	15	13	11	17	14	6	8	7	6	10	8	4	6	9	17	2	3	7	14	15	14	15	24	14
2013-10-01	15	26	12	25	19	9	21	19	1	1	6	1	3	3	1	0	1	3	0	0	2	9	13	10	21	16	10
2013-11-01	10	19	11	19	21	17	23	18	5	9	11	6	13	7	6	3	3	11	4	3	2	7	13	10	13	18	10
2013-12-01	15	25	20	23	24	16	26	23	6	8	16	15	7	13	12	5	9	14	3	11	5	8	11	6	17	24	11
2014-01-01	6	8	5	7	7	5	13	8	0	2	5	1	1	0	0	0	0	1	0	1	0	2	5	8	12	16	4
2014-02-01	14	18	14	17	17	18	22	18	14	13	14	12	11	15	9	5	10	15	8	12	5	8	21	11	22	21	18
2014-03-01	15	18	14	18	16	14	18	16	12	13	16	13	10	8	12	2	7	11	5	6	2	2	17	8	19	12	13
2014-04-01	10	13	12	10	14	9	18	11	7	11	12	8	9	13	5	4	6	9	4	5	4	4	17	11	18	13	16
2014-05-01	20	22	21	24	24	23	27	25	23	21	22	22	29	27	19	18	20	31	13	17	13	9	22	11	18	15	15
2014-06-01	13	18	20	19	19	17	22	19	13	13	14	15	19	21	11	18	14	23	14	13	19	16	10	13	13	19	12
2014-07-01	10	9	9	10	10	6	14	6	4	5	5	10	11	13	8	14	13	18	7	3	9	11	5	11	9	14	6
2014-08-01	5	7	10	9	10	10	7	8	5	14	6	12	19	19	12	18	18	25	8	7	18	16	6	10	8	15	8
2014-09-01	4	13	7	11	14	8	11	10	2	8	4	8	16	12	4	10	7	19	5	5	10	10	8	11	11	11	10
2014-10-01	7	17	6	13	17	4	14	14	1	3	5	0	3	0	0	1	0	2	0	0	0	5	4	5	13	15	6
2014-11-01	8	19	8	19	16	11	19	18	5	8	7	1	7	4	4	1	3	7	2	1	1	2	9	9	12	23	9
2014-12-01	14	20	14	17	17	15	20	14	7	7	11	11	13	11	9	3	11	14	8	9	7	6	13	9	15	22	10
