# Supplementary material for: The association of cellulitis incidence and meteorological factors in Taiwan
Source: Epidemiol Infect. 2019 Mar 11;147:e138. doi: 10.1017/S0950268819000323 (PMC6518496; doi:10.1017/S0950268819000323)
Supplement: Supplementary file 1 [file S0950268819000323sup001.zip › Supplementary_Table_2._ICD-9_codes_and_description.xlsx]

## Sheet: 工作表1
Supplementary Table 2. ICD-9 codes and description
ICD-9 code	description
37601	Orbital cellulitis
5283	Cellulitis and abscess of oral soft tissues
681	Cellulitis and abscess of finger and toe
6810	Cellulitis and abscess of finger
68100	Cellulitis and abscess of finger, unspecified
6811	Cellulitis and abscess of toe
68110	Cellulitis and abscess of toe, unspecified
6819	Cellulitis and abscess of unspecified digit
682	Other cellulitis and abscess
6820	Cellulitis and abscess of face
6821	Cellulitis and abscess of neck
6822	Cellulitis and abscess of trunk
6823	Cellulitis and abscess of upper arm and forearm
6824	Cellulitis and abscess of hand, except fingers and thumb
6825	Cellulitis and abscess of buttock
6826	Cellulitis and abscess of leg, except foot
6827	Cellulitis and abscess of foot, except toes
6828	Cellulitis and abscess of other specified sites
