# Supplementary material for: The association of cellulitis incidence and meteorological factors in Taiwan
Source: Epidemiol Infect. 2019 Mar 11;147:e138. doi: 10.1017/S0950268819000323 (PMC6518496; doi:10.1017/S0950268819000323)
Supplement: Supplementary file 1 [file S0950268819000323sup001.zip › Supplementary_Table_3._Demographic_data.xlsx]

## Sheet: 工作表1
Supplementary Table 3. Demographic data of patients diagnosed with cellulitis for the first time
Gender	Female	Male
Total number of cases	94433 (48.22%)	101408 (51.78%)
Mean age (standard deviation)	42.55 (20.53)	41.34 (20.78)
Age groups
<20	13,570 (14.37%)	16,323 (16.10%)
20–29	15,563 (16.48%)	17,462 (17.22%)
30–39	14,522 (15.38%)	15,932 (15.71%)
40–49	15,064 (15.95%)	16,433 (16.20%)
50–59	14,800 (15.67%)	14,043 (13.85%)
60–69	9,990 (10.58%)	9,384 (9.25%)
≥70	10,924 (11.57%)	11,831 (11.67%)
Urbanicity
Urban	34,808 (36.86%)	33,987 (33.52%)
Suburban	52,479 (55.57%)	59,414 (58.59%)
Rural	6,845 (7.25%)	7,776 (7.67%)
Missing data	301 (0.32)	231 (0.23%)
Insured amount NT$*
Near poor (≤17,000)	16,010 (16.96%)	23,304 (22.98%)
Middle (17,000–35,000)	38,850 (41.14%)	37,703 (37.18%)
High (≥35,001)	6,717 (7.11%)	12,901 (12.72%)
Variable amount	32,856 (34.79%)	27,500 (27.12%)
*One US dollar = 30 NT dollars
